# Supplementary material for: A combined transcriptomics and proteomics approach reveals S100A4 as a potential biomarker for Graves’ orbitopathy
Source: Front Genet. 2024 Sep 18;15:1342205. doi: 10.3389/fgene.2024.1342205 (PMC11445072; doi:10.3389/fgene.2024.1342205)
Supplement: Supplementary file 1 [file Table2.XLSX]

## Sheet: Sheet1
				D0-D4		D0-D8
Chr	Gene_ID	Genes	Genes Description	Log2FC	FDR	Log2FC	FDR
7	ENSG00000004799	PDK4	pyruvate dehydrogenase kinase 4 [Source:HGNC Symbol;Acc:HGNC:8812]	6.11021	1.3631e-16	1.74848	0.00927061
1	ENSG00000117594	HSD11B1	hydroxysteroid 11-beta dehydrogenase 1 [Source:HGNC Symbol;Acc:HGNC:5208]	4.86543	1.06812e-05	2.13004	0.0413458
17	ENSG00000108984	MAP2K6	mitogen-activated protein kinase kinase 6 [Source:HGNC Symbol;Acc:HGNC:6846]	4.3612	4.049e-17	1.39559	0.00504828
16	ENSG00000125148	MT2A	metallothionein 2A [Source:HGNC Symbol;Acc:HGNC:7406]	3.46713	2.11147e-08	1.98601	0.00829015
1	ENSG00000117479	SLC19A2	solute carrier family 19 member 2 [Source:HGNC Symbol;Acc:HGNC:10938]	3.2921	1.48049e-16	1.3959	0.00366268
X	ENSG00000130066	SAT1	spermidine/spermine N1-acetyltransferase 1 [Source:HGNC Symbol;Acc:HGNC:10540]	3.2438	4.48692e-15	1.13487	0.00324189
10	ENSG00000188916	FAM196A	family with sequence similarity 196 member A [Source:HGNC Symbol;Acc:HGNC:33859]	2.9051	4.05892e-05	1.27288	0.0309786
11	ENSG00000149968	MMP3	matrix metallopeptidase 3 [Source:HGNC Symbol;Acc:HGNC:7173]	2.83641	0.00381282	3.60465	0.0209374
10	ENSG00000119927	GPAM	glycerol-3-phosphate acyltransferase, mitochondrial [Source:HGNC Symbol;Acc:HGNC:24865]	2.78533	3.23051e-11	0.683975	0.0062855
17	ENSG00000141150	RASL10B	NA	2.67257	3.45401e-07	1.39849	0.0130719
16	ENSG00000261685	RP11-401P9.4	NA	2.66728	0.000415728	2.18863	0.0229984
12	ENSG00000111275	ALDH2	aldehyde dehydrogenase 2 family (mitochondrial) [Source:HGNC Symbol;Acc:HGNC:404]	2.37461	3.98232e-12	0.766577	0.00747305
12	ENSG00000187950	OVCH1	ovochymase 1 [Source:HGNC Symbol;Acc:HGNC:23080]	2.24134	0.000204042	1.31914	0.042976
9	ENSG00000234779	RP11-62F24.2		2.07895	0.0001135	0.956091	0.0478974
2	ENSG00000244301	AOX3P	aldehyde oxidase 3, pseudogene [Source:HGNC Symbol;Acc:HGNC:19049]	2.01048	0.000455943	1.77082	0.0201409
X	ENSG00000130822	PNCK	pregnancy up-regulated nonubiquitous CaM kinase [Source:HGNC Symbol;Acc:HGNC:13415]	1.92393	9.68014e-06	1.09436	0.0460633
GL000220.1	ENSG00000265830	AL592188.7	NA	1.85637	0.00858152	1.78127	0.0345893
9	ENSG00000165269	AQP7	aquaporin 7 [Source:HGNC Symbol;Acc:HGNC:640]	1.85144	0.0019872	-1.25296	0.0418323
10	ENSG00000165449	SLC16A9	solute carrier family 16 member 9 [Source:HGNC Symbol;Acc:HGNC:23520]	1.78638	6.44041e-06	1.20206	0.0280579
12	ENSG00000256185	RP11-612B6.2		1.77522	1.16315e-05	0.989303	0.0203498
1	ENSG00000186301	MST1P2	macrophage stimulating 1 pseudogene 2 [Source:HGNC Symbol;Acc:HGNC:7383]	1.74444	1.18378e-05	0.901557	0.0388143
11	ENSG00000187151	ANGPTL5	angiopoietin like 5 [Source:HGNC Symbol;Acc:HGNC:19705]	1.70245	0.0302823	1.80875	0.0497978
7	ENSG00000181016	LSMEM1	leucine rich single-pass membrane protein 1 [Source:HGNC Symbol;Acc:HGNC:22036]	1.54076	4.33244e-06	0.757941	0.0183096
5	ENSG00000251141	RP11-53O19.1		1.52127	1.08734e-07	0.78209	0.0305419
8	ENSG00000156804	FBXO32	F-box protein 32 [Source:HGNC Symbol;Acc:HGNC:16731]	1.51547	3.78314e-07	0.807358	0.0416311
1	ENSG00000227295	ELL2P1	elongation factor for RNA polymerase II 2 pseudogene 1 [Source:HGNC Symbol;Acc:HGNC:39343]	1.43591	0.000473688	1.57402	0.00190072
1	ENSG00000236675	MTX1P1	metaxin 1 pseudogene 1 [Source:HGNC Symbol;Acc:HGNC:7505]	1.40458	0.00224975	1.60138	0.0354278
11	ENSG00000166833	NAV2	neuron navigator 2 [Source:HGNC Symbol;Acc:HGNC:15997]	1.29308	0.00295467	1.20393	0.0221726
1	ENSG00000116675	DNAJC6	DnaJ heat shock protein family (Hsp40) member C6 [Source:HGNC Symbol;Acc:HGNC:15469]	1.26488	0.0300121	1.0688	0.0313136
9	ENSG00000078725	BRINP1	BMP/retinoic acid inducible neural specific 1 [Source:HGNC Symbol;Acc:HGNC:2687]	1.18022	0.00363901	1.52824	0.0208631
14	ENSG00000272909	CTD-2555O16.4		1.01594	0.00142865	0.877594	0.00530968
11	ENSG00000245552	RP11-712B9.2		1.00498	0.0378213	0.965739	0.00947883
3	ENSG00000244607	CCDC13	coiled-coil domain containing 13 [Source:HGNC Symbol;Acc:HGNC:26358]	1.00116	0.015841	1.00887	0.0151455
1	ENSG00000179085	DPM3	dolichyl-phosphate mannosyltransferase subunit 3 [Source:HGNC Symbol;Acc:HGNC:3007]	0.988073	8.20207e-07	0.719	0.000848884
3	ENSG00000082781	ITGB5	integrin subunit beta 5 [Source:HGNC Symbol;Acc:HGNC:6160]	0.976124	0.000284369	0.718772	0.0198943
5	ENSG00000173210	ABLIM3	actin binding LIM protein family member 3 [Source:HGNC Symbol;Acc:HGNC:29132]	0.855962	0.0261608	1.08953	0.0181028
14	ENSG00000224861	YBX1P1	Y-box binding protein 1 pseudogene 1 [Source:HGNC Symbol;Acc:HGNC:8015]	0.761379	0.0104043	0.863126	0.029243
5	ENSG00000242110	AMACR	alpha-methylacyl-CoA racemase [Source:HGNC Symbol;Acc:HGNC:451]	-0.678385	0.045008	-0.728982	0.0499029
4	ENSG00000236296	GUSBP5	glucuronidase, beta pseudogene 5 [Source:HGNC Symbol;Acc:HGNC:42319]	-0.711787	0.0330622	0.738827	0.0300331
12	ENSG00000136048	DRAM1	DNA damage regulated autophagy modulator 1 [Source:HGNC Symbol;Acc:HGNC:25645]	-0.731779	0.0447772	-1.1811	0.00917227
9	ENSG00000136826	KLF4	Kruppel like factor 4 [Source:HGNC Symbol;Acc:HGNC:6348]	-0.750298	0.000306126	-0.733011	0.00487676
22	ENSG00000185022	MAFF	MAF bZIP transcription factor F [Source:HGNC Symbol;Acc:HGNC:6780]	-0.763907	0.0194639	-0.811364	0.0210175
17	ENSG00000011028	MRC2	mannose receptor C type 2 [Source:HGNC Symbol;Acc:HGNC:16875]	-0.772634	0.0145523	-0.830809	0.00624726
2	ENSG00000168763	CNNM3	cyclin and CBS domain divalent metal cation transport mediator 3 [Source:HGNC Symbol;Acc:HGNC:104]	-0.862879	0.0003861	-0.776134	0.0109507
5	ENSG00000249129	SUDS3P1	SDS3 homolog, SIN3A corepressor complex component pseudogene 1 [Source:HGNC Symbol;Acc:HGNC:44000]	-0.866001	0.0127848	-0.814939	0.0309737
9	ENSG00000119514	GALNT12	polypeptide N-acetylgalactosaminyltransferase 12 [Source:HGNC Symbol;Acc:HGNC:19877]	-0.866967	0.00148506	-0.918936	0.0186684
1	ENSG00000234614	AL450992.2		-0.892093	0.00328527	-0.79131	0.0254423
8	ENSG00000187735	TCEA1	transcription elongation factor A1 [Source:HGNC Symbol;Acc:HGNC:11612]	-0.895283	0.000304724	-0.835312	0.00687525
19	ENSG00000142303	ADAMTS10	ADAM metallopeptidase with thrombospondin type 1 motif 10 [Source:HGNC Symbol;Acc:HGNC:13201]	-0.942149	0.0152744	-1.1221	0.00484551
5	ENSG00000184347	SLIT3	slit guidance ligand 3 [Source:HGNC Symbol;Acc:HGNC:11087]	-0.982985	0.00385672	-0.895869	0.0116695
11	ENSG00000133321	RARRES3	retinoic acid receptor responder 3 [Source:HGNC Symbol;Acc:HGNC:9869]	-0.995173	0.0202852	-1.08067	0.0266485
5	ENSG00000254042	CTC-558O2.1		-0.996031	0.00442046	-0.861125	0.0408929
17	ENSG00000154258	ABCA9	ATP binding cassette subfamily A member 9 [Source:HGNC Symbol;Acc:HGNC:39]	-1.03652	0.0134535	-0.963846	0.0458225
9	ENSG00000106799	TGFBR1	transforming growth factor beta receptor 1 [Source:HGNC Symbol;Acc:HGNC:11772]	-1.07533	0.00233327	-1.08058	0.0115174
8	ENSG00000158106	RHPN1	rhophilin Rho GTPase binding protein 1 [Source:HGNC Symbol;Acc:HGNC:19973]	-1.09593	0.0212692	-1.17968	0.0228567
1	ENSG00000162728	KCNJ9	potassium voltage-gated channel subfamily J member 9 [Source:HGNC Symbol;Acc:HGNC:6270]	-1.16164	0.042734	-1.05632	0.0458746
22	ENSG00000186654	PRR5	proline rich 5 [Source:HGNC Symbol;Acc:HGNC:31682]	-1.20825	0.000215742	-0.702643	0.0490856
14	ENSG00000185215	TNFAIP2	TNF alpha induced protein 2 [Source:HGNC Symbol;Acc:HGNC:11895]	-1.28011	0.000645777	-0.79355	0.0133557
2	ENSG00000196843	ARID5A	AT-rich interaction domain 5A [Source:HGNC Symbol;Acc:HGNC:17361]	-1.29046	0.000215307	-0.932776	0.0138522
11	ENSG00000177363	LRRN4CL	LRRN4 C-terminal like [Source:HGNC Symbol;Acc:HGNC:33724]	-1.31795	0.000382573	-0.863288	0.00652671
19	ENSG00000267598	CTC-250I14.6		-1.33746	0.000394056	-1.00427	0.0153273
1	ENSG00000183615	FAM167B	family with sequence similarity 167 member B [Source:HGNC Symbol;Acc:HGNC:28133]	-1.34666	5.54513e-05	-0.979163	0.0384637
19	ENSG00000160888	IER2	immediate early response 2 [Source:HGNC Symbol;Acc:HGNC:28871]	-1.36065	5.4044e-05	-0.833693	0.0413458
17	ENSG00000132530	XAF1	XIAP associated factor 1 [Source:HGNC Symbol;Acc:HGNC:30932]	-1.37679	0.000176445	-0.722187	0.0352405
19	ENSG00000223802	CERS1	ceramide synthase 1 [Source:HGNC Symbol;Acc:HGNC:14253]	-1.38098	0.000574944	-1.11821	0.00302784
18	ENSG00000088756	ARHGAP28	Rho GTPase activating protein 28 [Source:HGNC Symbol;Acc:HGNC:25509]	-1.39743	0.00167524	-1.25665	0.0137773
17	ENSG00000065320	NTN1	netrin 1 [Source:HGNC Symbol;Acc:HGNC:8029]	-1.45239	0.0105571	-1.27897	0.0155722
22	ENSG00000099889	ARVCF	armadillo repeat gene deleted in velocardiofacial syndrome [Source:HGNC Symbol;Acc:HGNC:728]	-1.46121	2.88556e-05	-0.908605	0.0130719
2	ENSG00000173166	RAPH1	Ras association (RalGDS/AF-6) and pleckstrin homology domains 1 [Source:HGNC Symbol;Acc:HGNC:14436]	-1.47873	8.42496e-07	-0.715427	0.0223955
1	ENSG00000255103	KIAA0754	NA	-1.55075	0.00241708	-0.681038	0.0228955
2	ENSG00000082438	COBLL1	cordon-bleu WH2 repeat protein like 1 [Source:HGNC Symbol;Acc:HGNC:23571]	-1.55994	0.000454189	-0.797881	0.00504828
15	ENSG00000104055	TGM5	transglutaminase 5 [Source:HGNC Symbol;Acc:HGNC:11781]	-1.62158	0.00850287	-2.21376	0.00514842
9	ENSG00000260230	FRRS1L	ferric chelate reductase 1 like [Source:HGNC Symbol;Acc:HGNC:1362]	-1.63193	0.000823106	-0.737651	0.018706
X	ENSG00000166432	ZMAT1	zinc finger matrin-type 1 [Source:HGNC Symbol;Acc:HGNC:29377]	-1.68381	0.00398848	-1.35939	0.0476761
17	ENSG00000184557	SOCS3	suppressor of cytokine signaling 3 [Source:HGNC Symbol;Acc:HGNC:19391]	-1.72841	7.38391e-07	-0.8863	0.0130818
17	ENSG00000261888	AC144831.1		-1.79044	7.95393e-07	-1.19691	0.00752394
2	ENSG00000197635	DPP4	dipeptidyl peptidase 4 [Source:HGNC Symbol;Acc:HGNC:3009]	-1.854	3.02323e-05	-1.20049	0.0152315
17	ENSG00000184185	KCNJ12	potassium voltage-gated channel subfamily J member 12 [Source:HGNC Symbol;Acc:HGNC:6258]	-1.86769	1.9645e-05	-0.844524	0.0305419
1	ENSG00000220785	MTMR9LP	myotubularin related protein 9-like, pseudogene [Source:HGNC Symbol;Acc:HGNC:27920]	-1.87131	2.98298e-06	-1.07588	0.00324008
16	ENSG00000099377	HSD3B7	hydroxy-delta-5-steroid dehydrogenase, 3 beta- and steroid delta-isomerase 7 [Source:HGNC Symbol;Acc:HGNC:18324]	-1.91288	2.58684e-06	-0.76299	0.0215276
19	ENSG00000268798	AC027307.3		-1.9474	0.00244003	-1.34834	0.0353948
7	ENSG00000106483	SFRP4	secreted frizzled related protein 4 [Source:HGNC Symbol;Acc:HGNC:10778]	-1.9504	0.030998	-2.2121	0.0133983
7	ENSG00000164659	KIAA1324L	KIAA1324 like [Source:HGNC Symbol;Acc:HGNC:21945]	-1.98053	4.60859e-05	-1.41214	0.0099587
12	ENSG00000133640	LRRIQ1	leucine rich repeats and IQ motif containing 1 [Source:HGNC Symbol;Acc:HGNC:25708]	-2.01579	0.000644032	-0.988243	0.0408929
16	ENSG00000268863	AC135048.1	NA	-2.0327	0.000159733	-1.2612	0.00701127
1	ENSG00000171385	KCND3	potassium voltage-gated channel subfamily D member 3 [Source:HGNC Symbol;Acc:HGNC:6239]	-2.11625	0.00211656	-1.59808	0.042827
2	ENSG00000082126	MPP4	membrane palmitoylated protein 4 [Source:HGNC Symbol;Acc:HGNC:13680]	-2.17231	0.00834299	0.77764	0.0443059
11	ENSG00000236304	AP001189.4		-2.21003	3.5856e-05	-1.33784	0.0373985
6	ENSG00000137331	IER3	immediate early response 3 [Source:HGNC Symbol;Acc:HGNC:5392]	-2.23352	4.07283e-08	-1.11818	0.00751048
1	ENSG00000163545	NUAK2	NUAK family kinase 2 [Source:HGNC Symbol;Acc:HGNC:29558]	-2.24364	2.29801e-05	-0.990159	0.0455374
1	ENSG00000196154	S100A4	S100 calcium binding protein A4 [Source:HGNC Symbol;Acc:HGNC:10494]	-2.32844	3.03451e-07	-0.786318	0.0164914
6	ENSG00000124749	COL21A1	collagen type XXI alpha 1 chain [Source:HGNC Symbol;Acc:HGNC:17025]	-2.32929	0.000368813	-0.977462	0.0193957
9	ENSG00000106823	ECM2	extracellular matrix protein 2 [Source:HGNC Symbol;Acc:HGNC:3154]	-2.33544	0.000295736	-1.73065	0.00103191
11	ENSG00000068831	RASGRP2	RAS guanyl releasing protein 2 [Source:HGNC Symbol;Acc:HGNC:9879]	-2.40043	0.0171352	-1.65057	0.0193153
14	ENSG00000133985	TTC9	tetratricopeptide repeat domain 9 [Source:HGNC Symbol;Acc:HGNC:20267]	-2.40338	3.93359e-08	-1.39442	0.0112042
1	ENSG00000231407	RP11-576I22.2		-2.4459	0.0171778	-1.34944	0.017496
9	ENSG00000156049	GNA14	G protein subunit alpha 14 [Source:HGNC Symbol;Acc:HGNC:4382]	-2.48537	2.6261e-06	-1.49081	0.00663604
20	ENSG00000178726	THBD	thrombomodulin [Source:HGNC Symbol;Acc:HGNC:11784]	-2.49197	6.02132e-10	-1.10312	0.030093
5	ENSG00000039139	DNAH5	dynein axonemal heavy chain 5 [Source:HGNC Symbol;Acc:HGNC:2950]	-2.51077	0.00012217	-1.80332	0.0207492
7	ENSG00000048052	HDAC9	histone deacetylase 9 [Source:HGNC Symbol;Acc:HGNC:14065]	-2.5196	7.7972e-06	-1.01679	0.0342443
19	ENSG00000127528	KLF2	Kruppel like factor 2 [Source:HGNC Symbol;Acc:HGNC:6347]	-3.11207	2.53268e-08	-1.10897	0.0120804
9	ENSG00000126878	AIF1L	allograft inflammatory factor 1 like [Source:HGNC Symbol;Acc:HGNC:28904]	-3.5847	0.00419349	-2.47907	0.00765331
6	ENSG00000261068	RP11-7K24.3		-3.60723	3.79076e-07	-1.4579	0.0313025
10	ENSG00000122877	EGR2	early growth response 2 [Source:HGNC Symbol;Acc:HGNC:3239]	-3.92957	0.00347784	-3.34395	0.0259936
10	ENSG00000138316	ADAMTS14	ADAM metallopeptidase with thrombospondin type 1 motif 14 [Source:HGNC Symbol;Acc:HGNC:14899]	-3.99594	1.52178e-11	-1.54668	0.00747305
6	ENSG00000248290	TNXA	tenascin XA (pseudogene) [Source:HGNC Symbol;Acc:HGNC:11975]	-4.11895	0.000139413	-2.5616	0.0485943
2	ENSG00000115008	IL1A	interleukin 1 alpha [Source:HGNC Symbol;Acc:HGNC:5991]	-4.17374	7.35292e-05	-3.01955	0.0355392
15	ENSG00000103888	KIAA1199	cell migration inducing hyaluronan binding protein [Source:HGNC Symbol;Acc:HGNC:29213]	-4.3132	3.18506e-06	-1.30728	0.0144675
18	ENSG00000166396	SERPINB7	serpin family B member 7 [Source:HGNC Symbol;Acc:HGNC:13902]	-4.6899	5.48586e-05	-2.04014	0.0101251
19	ENSG00000231924	PSG1	pregnancy specific beta-1-glycoprotein 1 [Source:HGNC Symbol;Acc:HGNC:9514]	-5.08072	4.35585e-06	-2.21396	0.0408929
Y	ENSG00000235649	MXRA5P1	matrix remodeling associated 5, Y-linked (pseudogene) [Source:HGNC Symbol;Acc:HGNC:23932]	-5.79983	1.98862e-05	-2.56781	0.0333708
16	ENSG00000259867	RP11-525K10.3		-6.24918	8.46427e-08	-1.65541	0.0439034
