# Supplementary material for: A combined transcriptomics and proteomics approach reveals S100A4 as a potential biomarker for Graves’ orbitopathy
Source: Front Genet. 2024 Sep 18;15:1342205. doi: 10.3389/fgene.2024.1342205 (PMC11445072; doi:10.3389/fgene.2024.1342205)
Supplement: Supplementary file 2 [file Table1.XLSX]

## Sheet: Sheet1
				D0-D4		D0-D8
Chr	Gene_ID	Genes	Genes Description	Log2FC	FDR	Log2FC	FDR
17	ENSG00000064300	NGFR	nerve growth factor receptor [Source:HGNC Symbol;Acc:HGNC:7809]	8.91002	4.58587e-46	9.25173	3.18046e-23
17	ENSG00000179593	ALOX15B	arachidonate 15-lipoxygenase, type B [Source:HGNC Symbol;Acc:HGNC:434]	8.64612	5.57929e-19	7.64988	1.15344e-11
5	ENSG00000169302	STK32A	serine/threonine kinase 32A [Source:HGNC Symbol;Acc:HGNC:28317]	8.58717	9.38309e-41	6.97499	1.28699e-22
20	ENSG00000149599	DUSP15	dual specificity phosphatase 15 [Source:HGNC Symbol;Acc:HGNC:16236]	8.40619	3.9646e-48	8.35221	1.27863e-33
7	ENSG00000004799	PDK4	pyruvate dehydrogenase kinase 4 [Source:HGNC Symbol;Acc:HGNC:8812]	7.78453	3.9646e-48	7.91993	7.45913e-52
9	ENSG00000155886	SLC24A2	solute carrier family 24 member 2 [Source:HGNC Symbol;Acc:HGNC:10976]	6.81068	1.20401e-13	4.46063	1.18339e-06
2	ENSG00000115616	SLC9A2	solute carrier family 9 member A2 [Source:HGNC Symbol;Acc:HGNC:11072]	6.18145	1.4824e-10	6.59772	4.87501e-11
16	ENSG00000187193	MT1X	metallothionein 1X [Source:HGNC Symbol;Acc:HGNC:7405]	6.15202	2.3988e-18	6.57343	1.32987e-23
X	ENSG00000157514	TSC22D3	TSC22 domain family member 3 [Source:HGNC Symbol;Acc:HGNC:3051]	6.06174	6.06088e-68	6.83977	1.37574e-34
4	ENSG00000163993	S100P	S100 calcium binding protein P [Source:HGNC Symbol;Acc:HGNC:10504]	6.02984	2.32559e-09	5.5761	2.03188e-08
1	ENSG00000158014	SLC30A2	solute carrier family 30 member 2 [Source:HGNC Symbol;Acc:HGNC:11013]	5.95725	7.78128e-10	6.2621	7.53066e-05
15	ENSG00000080644	CHRNA3	cholinergic receptor nicotinic alpha 3 subunit [Source:HGNC Symbol;Acc:HGNC:1957]	5.86043	0.000862989	5.20765	0.0137676
8	ENSG00000168481	LGI3	leucine rich repeat LGI family member 3 [Source:HGNC Symbol;Acc:HGNC:18711]	5.63009	3.18163e-11	5.37718	1.90378e-13
22	ENSG00000182902	SLC25A18	solute carrier family 25 member 18 [Source:HGNC Symbol;Acc:HGNC:10988]	5.61075	0.00168124	5.68032	0.00181413
12	ENSG00000173208	ABCD2	ATP binding cassette subfamily D member 2 [Source:HGNC Symbol;Acc:HGNC:66]	5.55732	6.17625e-05	6.54971	6.48578e-06
18	ENSG00000154856	APCDD1	APC down-regulated 1 [Source:HGNC Symbol;Acc:HGNC:15718]	5.54304	6.28288e-05	5.62521	0.000247687
6	ENSG00000096060	FKBP5	FK506 binding protein 5 [Source:HGNC Symbol;Acc:HGNC:3721]	5.50725	3.89019e-34	5.46497	5.99412e-29
11	ENSG00000109906	ZBTB16	zinc finger and BTB domain containing 16 [Source:HGNC Symbol;Acc:HGNC:12930]	5.39596	8.42429e-07	5.44621	1.23805e-06
16	ENSG00000125144	MT1G	metallothionein 1G [Source:HGNC Symbol;Acc:HGNC:7399]	5.3953	0.0334149	6.80784	0.000413946
2	ENSG00000115602	IL1RL1	interleukin 1 receptor like 1 [Source:HGNC Symbol;Acc:HGNC:5998]	5.36233	1.57254e-05	4.57683	0.00759979
3	ENSG00000144908	ALDH1L1	aldehyde dehydrogenase 1 family member L1 [Source:HGNC Symbol;Acc:HGNC:3978]	5.33711	0.00830225	5.71657	0.00258618
17	ENSG00000131480	AOC2	amine oxidase, copper containing 2 [Source:HGNC Symbol;Acc:HGNC:549]	5.27622	0.000569954	5.92544	4.75506e-05
5	ENSG00000156453	PCDH1	protocadherin 1 [Source:HGNC Symbol;Acc:HGNC:8655]	5.2634	2.04529e-12	4.85874	1.83036e-08
16	ENSG00000122254	HS3ST2	heparan sulfate-glucosamine 3-sulfotransferase 2 [Source:HGNC Symbol;Acc:HGNC:5195]	5.19837	3.04415e-07	5.16786	1.12437e-06
17	ENSG00000108932	SLC16A6	solute carrier family 16 member 6 [Source:HGNC Symbol;Acc:HGNC:10927]	5.1968	0.0232139	5.1329	0.0260535
3	ENSG00000163884	KLF15	Kruppel like factor 15 [Source:HGNC Symbol;Acc:HGNC:14536]	5.1259	8.15236e-29	5.50359	3.99833e-20
17	ENSG00000108984	MAP2K6	mitogen-activated protein kinase kinase 6 [Source:HGNC Symbol;Acc:HGNC:6846]	5.0362	5.8623e-08	4.22065	2.44807e-06
18	ENSG00000141639	MAPK4	mitogen-activated protein kinase 4 [Source:HGNC Symbol;Acc:HGNC:6878]	5.02562	0.000288415	6.53746	1.09307e-05
14	ENSG00000186648	LRRC16B	capping protein regulator and myosin 1 linker 3 [Source:HGNC Symbol;Acc:HGNC:20272]	4.83175	1.52732e-11	5.45938	2.01913e-07
12	ENSG00000076555	ACACB	acetyl-CoA carboxylase beta [Source:HGNC Symbol;Acc:HGNC:85]	4.77841	5.30623e-33	4.39926	1.70232e-25
1	ENSG00000116194	ANGPTL1	angiopoietin like 1 [Source:HGNC Symbol;Acc:HGNC:489]	4.74815	1.18807e-22	3.79886	4.5702e-09
4	ENSG00000109321	AREG	amphiregulin [Source:HGNC Symbol;Acc:HGNC:651]	4.65468	3.95617e-07	3.93955	0.0265308
11	ENSG00000197882	OR7E13P	olfactory receptor family 7 subfamily E member 13 pseudogene [Source:HGNC Symbol;Acc:HGNC:8384]	4.60779	0.0170976	5.30709	0.00662082
8	ENSG00000104725	NEFL	NA	4.49864	0.0457063	4.93372	0.0125412
4	ENSG00000170153	RNF150	ring finger protein 150 [Source:HGNC Symbol;Acc:HGNC:23138]	4.46629	4.60635e-12	4.92567	2.79579e-07
X	ENSG00000189221	MAOA	monoamine oxidase A [Source:HGNC Symbol;Acc:HGNC:6833]	4.45365	1.54359e-07	4.68491	3.63491e-07
1	ENSG00000135821	GLUL	glutamate-ammonia ligase [Source:HGNC Symbol;Acc:HGNC:4341]	4.1722	5.4373e-32	4.28546	1.60098e-23
9	ENSG00000147872	PLIN2	perilipin 2 [Source:HGNC Symbol;Acc:HGNC:248]	4.13558	5.99053e-67	4.19792	1.17633e-56
10	ENSG00000165512	ZNF22	zinc finger protein 22 [Source:HGNC Symbol;Acc:HGNC:13012]	4.13042	2.85171e-17	2.51448	4.0352e-06
16	ENSG00000169715	MT1E	metallothionein 1E [Source:HGNC Symbol;Acc:HGNC:7397]	4.12513	2.3618e-12	4.38321	4.78599e-13
10	ENSG00000095637	SORBS1	sorbin and SH3 domain containing 1 [Source:HGNC Symbol;Acc:HGNC:14565]	3.94325	9.82543e-17	3.50258	4.24661e-12
6	ENSG00000185250	PPIL6	peptidylprolyl isomerase like 6 [Source:HGNC Symbol;Acc:HGNC:21557]	3.85527	4.37891e-07	3.50748	5.54268e-05
5	ENSG00000243232	PCDHAC2	protocadherin alpha subfamily C, 2 [Source:HGNC Symbol;Acc:HGNC:8677]	3.83967	0.00281274	3.93161	0.000936542
18	ENSG00000141449	GREB1L	growth regulation by estrogen in breast cancer 1 like [Source:HGNC Symbol;Acc:HGNC:31042]	3.81667	0.000808051	3.12598	0.0293466
1	ENSG00000116990	MYCL	MYCL proto-oncogene, bHLH transcription factor [Source:HGNC Symbol;Acc:HGNC:7555]	3.80947	6.85845e-05	5.24054	0.00193377
20	ENSG00000101347	SAMHD1	SAM and HD domain containing deoxynucleoside triphosphate triphosphohydrolase 1 [Source:HGNC Symbol;Acc:HGNC:15925]	3.80165	4.97543e-15	3.27312	3.22005e-06
13	ENSG00000102683	SGCG	sarcoglycan gamma [Source:HGNC Symbol;Acc:HGNC:10809]	3.7917	1.45687e-10	2.55861	7.8949e-05
X	ENSG00000130054	FAM155B	family with sequence similarity 155 member B [Source:HGNC Symbol;Acc:HGNC:30701]	3.76291	0.0067363	5.00185	0.00448695
4	ENSG00000164112	TMEM155	transmembrane protein 155 [Source:HGNC Symbol;Acc:HGNC:26418]	3.74974	0.000461779	3.67787	0.000220834
9	ENSG00000044574	HSPA5	heat shock protein family A (Hsp70) member 5 [Source:HGNC Symbol;Acc:HGNC:5238]	3.7467	2.10581e-36	2.35543	2.02377e-07
5	ENSG00000133401	PDZD2	PDZ domain containing 2 [Source:HGNC Symbol;Acc:HGNC:18486]	3.72415	0.00224323	3.22319	0.0103558
17	ENSG00000179111	HES7	hes family bHLH transcription factor 7 [Source:HGNC Symbol;Acc:HGNC:15977]	3.72124	0.00366407	5.87311	0.0279436
14	ENSG00000196136	SERPINA3	serpin family A member 3 [Source:HGNC Symbol;Acc:HGNC:16]	3.72017	0.000255648	3.51169	8.71891e-05
1	ENSG00000158473	CD1D	CD1d molecule [Source:HGNC Symbol;Acc:HGNC:1637]	3.71728	0.000503523	3.89886	0.000624167
11	ENSG00000175264	CHST1	carbohydrate sulfotransferase 1 [Source:HGNC Symbol;Acc:HGNC:1969]	3.68442	0.0011646	2.97614	0.0223461
19	ENSG00000245848	CEBPA	CCAAT/enhancer binding protein alpha [Source:HGNC Symbol;Acc:HGNC:1833]	3.66327	4.88155e-14	4.53888	7.53304e-15
16	ENSG00000205456	TP53TG3D	TP53 target 3D [Source:HGNC Symbol;Acc:HGNC:44657]	3.65888	2.4499e-07	1.63223	0.0247463
1	ENSG00000117594	HSD11B1	hydroxysteroid 11-beta dehydrogenase 1 [Source:HGNC Symbol;Acc:HGNC:5208]	3.65013	2.59737e-08	3.81052	2.55572e-08
5	ENSG00000157510	AFAP1L1	actin filament associated protein 1 like 1 [Source:HGNC Symbol;Acc:HGNC:26714]	3.63811	2.04529e-12	3.23628	5.83729e-09
17	ENSG00000183153	GJD3	gap junction protein delta 3 [Source:HGNC Symbol;Acc:HGNC:19147]	3.54466	0.0189064	3.79519	0.0264807
11	ENSG00000149485	FADS1	fatty acid desaturase 1 [Source:HGNC Symbol;Acc:HGNC:3574]	3.53595	6.21274e-24	2.68947	2.13083e-06
11	ENSG00000168003	SLC3A2	solute carrier family 3 member 2 [Source:HGNC Symbol;Acc:HGNC:11026]	3.51761	3.24553e-13	3.44372	3.00623e-11
X	ENSG00000067177	PHKA1	phosphorylase kinase regulatory subunit alpha 1 [Source:HGNC Symbol;Acc:HGNC:8925]	3.49837	1.60996e-06	3.67698	4.98633e-05
12	ENSG00000111181	SLC6A12	solute carrier family 6 member 12 [Source:HGNC Symbol;Acc:HGNC:11045]	3.45741	0.0030738	2.92448	0.016913
17	ENSG00000170412	GPRC5C	G protein-coupled receptor class C group 5 member C [Source:HGNC Symbol;Acc:HGNC:13309]	3.36651	0.0127862	4.34359	0.000531136
11	ENSG00000226268	RP11-61N20.3		3.32481	0.0184155	3.39335	0.0290876
17	ENSG00000267280	RP11-332H18.4	TBX2 antisense RNA 1 [Source:HGNC Symbol;Acc:HGNC:50355]	3.30443	0.00388204	4.44513	9.7747e-06
11	ENSG00000255471	RP11-736K20.5		3.28903	8.87592e-13	3.4917	1.91316e-10
19	ENSG00000099822	HCN2	hyperpolarization activated cyclic nucleotide gated potassium and sodium channel 2 [Source:HGNC Symbol;Acc:HGNC:4846]	3.25756	7.58742e-07	3.40179	5.09297e-06
3	ENSG00000150995	ITPR1	inositol 1,4,5-trisphosphate receptor type 1 [Source:HGNC Symbol;Acc:HGNC:6180]	3.24741	1.94313e-09	2.72878	1.23488e-06
4	ENSG00000151726	ACSL1	acyl-CoA synthetase long chain family member 1 [Source:HGNC Symbol;Acc:HGNC:3569]	3.24257	7.00964e-18	3.10164	1.21813e-13
14	ENSG00000186469	GNG2	G protein subunit gamma 2 [Source:HGNC Symbol;Acc:HGNC:4404]	3.23968	2.72124e-07	3.58041	1.33034e-05
11	ENSG00000149428	HYOU1	hypoxia up-regulated 1 [Source:HGNC Symbol;Acc:HGNC:16931]	3.22398	3.72005e-34	1.90321	4.59169e-06
7	ENSG00000005249	PRKAR2B	protein kinase cAMP-dependent type II regulatory subunit beta [Source:HGNC Symbol;Acc:HGNC:9392]	3.20437	0.00286159	3.24884	0.00446864
10	ENSG00000107438	PDLIM1	PDZ and LIM domain 1 [Source:HGNC Symbol;Acc:HGNC:2067]	3.18052	7.88807e-18	3.37566	2.25899e-13
5	ENSG00000198624	CCDC69	coiled-coil domain containing 69 [Source:HGNC Symbol;Acc:HGNC:24487]	3.17454	4.19624e-11	2.93466	3.28807e-07
12	ENSG00000111052	LIN7A	lin-7 homolog A, crumbs cell polarity complex component [Source:HGNC Symbol;Acc:HGNC:17787]	3.12754	1.62397e-05	2.68851	0.000190783
2	ENSG00000163449	TMEM169	transmembrane protein 169 [Source:HGNC Symbol;Acc:HGNC:25130]	3.12221	0.0122715	3.75911	0.000546739
3	ENSG00000163590	PPM1L	protein phosphatase, Mg2+/Mn2+ dependent 1L [Source:HGNC Symbol;Acc:HGNC:16381]	3.11082	1.25418e-09	3.66578	1.91316e-10
20	ENSG00000271303	SRXN1	sulfiredoxin 1 [Source:HGNC Symbol;Acc:HGNC:16132]	3.07846	2.60234e-13	2.70278	9.37006e-08
1	ENSG00000117479	SLC19A2	solute carrier family 19 member 2 [Source:HGNC Symbol;Acc:HGNC:10938]	3.04347	9.18996e-08	3.36626	2.49327e-07
12	ENSG00000135678	CPM	carboxypeptidase M [Source:HGNC Symbol;Acc:HGNC:2311]	3.04266	0.00164023	3.0775	0.00157203
16	ENSG00000125148	MT2A	metallothionein 2A [Source:HGNC Symbol;Acc:HGNC:7406]	3.03565	3.36878e-08	3.23736	2.30185e-09
16	ENSG00000103196	CRISPLD2	cysteine rich secretory protein LCCL domain containing 2 [Source:HGNC Symbol;Acc:HGNC:25248]	3.00611	0.000237867	3.60827	8.88472e-09
13	ENSG00000102804	TSC22D1	TSC22 domain family member 1 [Source:HGNC Symbol;Acc:HGNC:16826]	2.98667	1.06196e-12	2.42152	4.89449e-07
1	ENSG00000160097	FNDC5	fibronectin type III domain containing 5 [Source:HGNC Symbol;Acc:HGNC:20240]	2.97901	1.3156e-05	3.6129	5.03616e-05
3	ENSG00000198585	NUDT16	nudix hydrolase 16 [Source:HGNC Symbol;Acc:HGNC:26442]	2.97088	1.41284e-17	2.9777	7.04027e-13
5	ENSG00000145675	PIK3R1	phosphoinositide-3-kinase regulatory subunit 1 [Source:HGNC Symbol;Acc:HGNC:8979]	2.96718	4.00087e-18	2.94885	4.24661e-12
16	ENSG00000102996	MMP15	matrix metallopeptidase 15 [Source:HGNC Symbol;Acc:HGNC:7161]	2.95261	6.68594e-05	2.29871	0.00564798
1	ENSG00000142632	ARHGEF19	Rho guanine nucleotide exchange factor 19 [Source:HGNC Symbol;Acc:HGNC:26604]	2.93606	0.0024439	2.38096	0.0433601
11	ENSG00000135378	PRRG4	proline rich and Gla domain 4 [Source:HGNC Symbol;Acc:HGNC:30799]	2.92003	1.32915e-07	3.00261	0.000282219
2	ENSG00000079156	OSBPL6	oxysterol binding protein like 6 [Source:HGNC Symbol;Acc:HGNC:16388]	2.90861	0.000147339	2.84773	0.0011726
5	ENSG00000181751	C5orf30	chromosome 5 open reading frame 30 [Source:HGNC Symbol;Acc:HGNC:25052]	2.90123	4.64307e-08	2.48684	1.66785e-05
11	ENSG00000121691	CAT	catalase [Source:HGNC Symbol;Acc:HGNC:1516]	2.8272	5.98057e-23	2.23254	1.91316e-10
3	ENSG00000145050	MANF	mesencephalic astrocyte derived neurotrophic factor [Source:HGNC Symbol;Acc:HGNC:15461]	2.78695	5.96382e-11	1.61702	0.0470842
6	ENSG00000189367	KIAA0408	KIAA0408 [Source:HGNC Symbol;Acc:HGNC:21636]	2.76405	0.0253401	3.40237	0.00551867
1	ENSG00000116761	CTH	cystathionine gamma-lyase [Source:HGNC Symbol;Acc:HGNC:2501]	2.76334	7.60056e-08	3.02866	0.000118363
6	ENSG00000197442	MAP3K5	mitogen-activated protein kinase kinase kinase 5 [Source:HGNC Symbol;Acc:HGNC:6857]	2.74001	5.41753e-20	2.34316	5.09785e-06
2	ENSG00000115468	EFHD1	EF-hand domain family member D1 [Source:HGNC Symbol;Acc:HGNC:29556]	2.71898	0.0216037	2.12216	0.0429811
11	ENSG00000167995	BEST1	bestrophin 1 [Source:HGNC Symbol;Acc:HGNC:12703]	2.70172	1.70847e-05	1.93799	0.0148829
7	ENSG00000128590	DNAJB9	DnaJ heat shock protein family (Hsp40) member B9 [Source:HGNC Symbol;Acc:HGNC:6968]	2.69608	2.05645e-11	2.04258	7.63361e-05
1	ENSG00000143153	ATP1B1	ATPase Na+/K+ transporting subunit beta 1 [Source:HGNC Symbol;Acc:HGNC:804]	2.68498	1.74883e-10	2.42215	2.5472e-07
10	ENSG00000168209	DDIT4	DNA damage inducible transcript 4 [Source:HGNC Symbol;Acc:HGNC:24944]	2.66596	3.63553e-08	2.71164	1.96047e-08
17	ENSG00000121068	TBX2	T-box 2 [Source:HGNC Symbol;Acc:HGNC:11597]	2.66438	0.000266675	3.60643	5.00399e-06
1	ENSG00000116741	RGS2	regulator of G protein signaling 2 [Source:HGNC Symbol;Acc:HGNC:9998]	2.65198	1.78973e-16	3.49845	1.15116e-09
2	ENSG00000183671	GPR1	G protein-coupled receptor 1 [Source:HGNC Symbol;Acc:HGNC:4463]	2.64487	5.42715e-08	1.70551	0.00787351
10	ENSG00000107551	RASSF4	Ras association domain family member 4 [Source:HGNC Symbol;Acc:HGNC:20793]	2.62751	0.00144003	2.44871	0.00208369
14	ENSG00000081181	ARG2	arginase 2 [Source:HGNC Symbol;Acc:HGNC:664]	2.6188	0.0017613	3.49753	6.29782e-05
12	ENSG00000139132	FGD4	FYVE, RhoGEF and PH domain containing 4 [Source:HGNC Symbol;Acc:HGNC:19125]	2.61491	0.000112655	2.02192	0.0015754
10	ENSG00000165449	SLC16A9	solute carrier family 16 member 9 [Source:HGNC Symbol;Acc:HGNC:23520]	2.61158	0.000253899	1.9648	0.0115437
7	ENSG00000272941	RP11-134L10.1		2.57701	0.0170202	3.10089	0.00442557
6	ENSG00000196569	LAMA2	laminin subunit alpha 2 [Source:HGNC Symbol;Acc:HGNC:6482]	2.57661	1.07858e-05	2.92076	6.90239e-07
4	ENSG00000170390	DCLK2	doublecortin like kinase 2 [Source:HGNC Symbol;Acc:HGNC:19002]	2.56857	6.01822e-08	2.22484	9.98375e-05
20	ENSG00000101255	TRIB3	tribbles pseudokinase 3 [Source:HGNC Symbol;Acc:HGNC:16228]	2.56784	0.00072765	2.52086	0.00106948
13	ENSG00000150907	FOXO1	forkhead box O1 [Source:HGNC Symbol;Acc:HGNC:3819]	2.5653	7.88807e-18	2.12579	2.0249e-08
2	ENSG00000115556	PLCD4	phospholipase C delta 4 [Source:HGNC Symbol;Acc:HGNC:9062]	2.55388	3.32752e-05	3.03928	7.01481e-05
7	ENSG00000009950	MLXIPL	MLX interacting protein like [Source:HGNC Symbol;Acc:HGNC:12744]	2.51976	6.49004e-05	2.61573	0.00126058
2	ENSG00000115425	PECR	peroxisomal trans-2-enoyl-CoA reductase [Source:HGNC Symbol;Acc:HGNC:18281]	2.50382	3.84427e-05	1.85814	0.0240933
17	ENSG00000220205	VAMP2	vesicle associated membrane protein 2 [Source:HGNC Symbol;Acc:HGNC:12643]	2.49041	6.69095e-05	2.41853	0.000851885
17	ENSG00000179094	PER1	period circadian clock 1 [Source:HGNC Symbol;Acc:HGNC:8845]	2.48427	4.06975e-12	2.90139	7.69458e-09
12	ENSG00000175197	DDIT3	DNA damage inducible transcript 3 [Source:HGNC Symbol;Acc:HGNC:2726]	2.47905	4.13588e-07	2.68528	4.20107e-08
17	ENSG00000169738	DCXR	dicarbonyl and L-xylulose reductase [Source:HGNC Symbol;Acc:HGNC:18985]	2.46029	6.70226e-07	2.61281	2.3026e-07
11	ENSG00000110721	CHKA	choline kinase alpha [Source:HGNC Symbol;Acc:HGNC:1937]	2.45028	2.26514e-05	2.72948	0.00115318
1	ENSG00000092607	TBX15	T-box 15 [Source:HGNC Symbol;Acc:HGNC:11594]	2.41063	7.62657e-05	2.75291	0.000107119
5	ENSG00000152669	CCNO	cyclin O [Source:HGNC Symbol;Acc:HGNC:18576]	2.40424	0.0292887	1.93333	0.0308863
1	ENSG00000116285	ERRFI1	ERBB receptor feedback inhibitor 1 [Source:HGNC Symbol;Acc:HGNC:18185]	2.40244	6.65689e-05	2.06699	6.81006e-05
11	ENSG00000152270	PDE3B	phosphodiesterase 3B [Source:HGNC Symbol;Acc:HGNC:8779]	2.40148	0.0040268	3.26839	3.23556e-06
2	ENSG00000172292	CERS6	ceramide synthase 6 [Source:HGNC Symbol;Acc:HGNC:23826]	2.38759	1.31966e-07	1.60214	0.0046569
9	ENSG00000122756	CNTFR	ciliary neurotrophic factor receptor [Source:HGNC Symbol;Acc:HGNC:2170]	2.37222	0.0286634	4.05292	7.7924e-05
5	ENSG00000172244	C5orf34	chromosome 5 open reading frame 34 [Source:HGNC Symbol;Acc:HGNC:24738]	2.35535	0.00122246	2.70405	0.00449942
19	ENSG00000130529	TRPM4	transient receptor potential cation channel subfamily M member 4 [Source:HGNC Symbol;Acc:HGNC:17993]	2.35222	8.22804e-09	2.09456	9.98375e-05
X	ENSG00000101955	SRPX	sushi repeat containing protein, X-linked [Source:HGNC Symbol;Acc:HGNC:11309]	2.34951	0.000245246	2.31831	0.000317341
10	ENSG00000119927	GPAM	glycerol-3-phosphate acyltransferase, mitochondrial [Source:HGNC Symbol;Acc:HGNC:24865]	2.33551	1.13546e-08	2.12476	4.48712e-05
1	ENSG00000163393	SLC22A15	solute carrier family 22 member 15 [Source:HGNC Symbol;Acc:HGNC:20301]	2.31774	1.79509e-06	2.36976	5.71683e-05
1	ENSG00000116991	SIPA1L2	signal induced proliferation associated 1 like 2 [Source:HGNC Symbol;Acc:HGNC:23800]	2.29931	1.21612e-05	3.17409	2.20978e-05
1	ENSG00000123689	G0S2	G0/G1 switch 2 [Source:HGNC Symbol;Acc:HGNC:30229]	2.283	1.57254e-05	2.41225	3.78383e-05
16	ENSG00000051108	HERPUD1	homocysteine inducible ER protein with ubiquitin like domain 1 [Source:HGNC Symbol;Acc:HGNC:13744]	2.25437	6.00873e-09	1.43176	0.00637812
19	ENSG00000090920	FCGBP	NA	2.25374	0.0105451	2.56746	0.000523718
6	ENSG00000065833	ME1	malic enzyme 1 [Source:HGNC Symbol;Acc:HGNC:6983]	2.23917	1.32915e-07	1.58014	0.0186716
11	ENSG00000167323	STIM1	stromal interaction molecule 1 [Source:HGNC Symbol;Acc:HGNC:11386]	2.22215	3.08238e-11	1.6049	0.000117646
19	ENSG00000269374	CTB-50E14.5		2.22062	0.0125506	2.79874	0.00950523
2	ENSG00000143891	GALM	galactose mutarotase [Source:HGNC Symbol;Acc:HGNC:24063]	2.21339	1.64652e-07	2.63358	4.84395e-05
1	ENSG00000198756	COLGALT2	collagen beta(1-O)galactosyltransferase 2 [Source:HGNC Symbol;Acc:HGNC:16790]	2.18248	0.0253401	1.97986	0.0427835
9	ENSG00000107372	ZFAND5	zinc finger AN1-type containing 5 [Source:HGNC Symbol;Acc:HGNC:13008]	2.15904	3.85846e-13	2.75852	1.20975e-05
5	ENSG00000173221	GLRX	glutaredoxin [Source:HGNC Symbol;Acc:HGNC:4330]	2.15645	2.92378e-10	1.63521	0.000391386
9	ENSG00000157693	C9orf91	transmembrane protein 268 [Source:HGNC Symbol;Acc:HGNC:24513]	2.15638	1.28482e-05	2.06718	0.00370917
19	ENSG00000129353	SLC44A2	solute carrier family 44 member 2 [Source:HGNC Symbol;Acc:HGNC:17292]	2.14484	1.7512e-09	1.91416	3.42725e-06
2	ENSG00000170485	NPAS2	neuronal PAS domain protein 2 [Source:HGNC Symbol;Acc:HGNC:7895]	2.11702	0.0070335	2.15646	0.0157696
16	ENSG00000140961	OSGIN1	oxidative stress induced growth inhibitor 1 [Source:HGNC Symbol;Acc:HGNC:30093]	2.0993	0.000506693	2.27959	3.01182e-05
18	ENSG00000176641	RNF152	ring finger protein 152 [Source:HGNC Symbol;Acc:HGNC:26811]	2.09762	0.0334637	3.1362	0.000346239
2	ENSG00000065911	MTHFD2	methylenetetrahydrofolate dehydrogenase (NADP+ dependent) 2, methenyltetrahydrofolate cyclohydrolase [Source:HGNC Symbol;Acc:HGNC:7434]	2.06323	0.000888131	1.99346	0.00300738
5	ENSG00000215218	UBE2QL1	ubiquitin conjugating enzyme E2 Q family like 1 [Source:HGNC Symbol;Acc:HGNC:37269]	2.05807	0.000269385	2.06435	0.0104534
9	ENSG00000165029	ABCA1	ATP binding cassette subfamily A member 1 [Source:HGNC Symbol;Acc:HGNC:29]	2.05312	0.000157345	1.94779	0.00112902
X	ENSG00000130066	SAT1	spermidine/spermine N1-acetyltransferase 1 [Source:HGNC Symbol;Acc:HGNC:10540]	2.03378	2.34015e-09	2.12851	3.02747e-08
7	ENSG00000091136	LAMB1	laminin subunit beta 1 [Source:HGNC Symbol;Acc:HGNC:6486]	2.03326	6.05113e-12	1.61932	3.32382e-05
12	ENSG00000004478	FKBP4	FK506 binding protein 4 [Source:HGNC Symbol;Acc:HGNC:3720]	2.03232	8.2019e-07	2.39589	2.08866e-06
2	ENSG00000049323	LTBP1	latent transforming growth factor beta binding protein 1 [Source:HGNC Symbol;Acc:HGNC:6714]	2.03094	3.7622e-08	1.76919	0.00201459
21	ENSG00000154734	ADAMTS1	ADAM metallopeptidase with thrombospondin type 1 motif 1 [Source:HGNC Symbol;Acc:HGNC:217]	2.00216	0.00496043	1.85295	0.00593513
7	ENSG00000105835	NAMPT	nicotinamide phosphoribosyltransferase [Source:HGNC Symbol;Acc:HGNC:30092]	2.00122	0.0123679	1.57826	0.0388366
4	ENSG00000163297	ANTXR2	anthrax toxin receptor 2 [Source:HGNC Symbol;Acc:HGNC:21732]	1.99535	0.000131264	1.47775	0.000677968
1	ENSG00000142657	PGD	phosphogluconate dehydrogenase [Source:HGNC Symbol;Acc:HGNC:8891]	1.98942	1.0806e-08	1.67476	0.000312678
5	ENSG00000072682	P4HA2	prolyl 4-hydroxylase subunit alpha 2 [Source:HGNC Symbol;Acc:HGNC:8547]	1.98338	0.000187548	1.4555	0.0275359
19	ENSG00000130513	GDF15	growth differentiation factor 15 [Source:HGNC Symbol;Acc:HGNC:30142]	1.9778	2.51937e-07	2.03525	9.49354e-06
21	ENSG00000155304	HSPA13	heat shock protein family A (Hsp70) member 13 [Source:HGNC Symbol;Acc:HGNC:11375]	1.94989	3.46543e-07	1.3848	0.00917187
4	ENSG00000125089	SH3TC1	SH3 domain and tetratricopeptide repeats 1 [Source:HGNC Symbol;Acc:HGNC:26009]	1.94611	0.000195607	2.26045	0.0318705
2	ENSG00000153208	MERTK	MER proto-oncogene, tyrosine kinase [Source:HGNC Symbol;Acc:HGNC:7027]	1.94281	0.0111412	2.05597	0.0456416
14	ENSG00000071537	SEL1L	SEL1L ERAD E3 ligase adaptor subunit [Source:HGNC Symbol;Acc:HGNC:10717]	1.94137	2.14101e-06	1.13577	0.0198167
1	ENSG00000117592	PRDX6	peroxiredoxin 6 [Source:HGNC Symbol;Acc:HGNC:16753]	1.93462	7.49955e-14	1.9783	3.15107e-10
1	ENSG00000037637	FBXO42	F-box protein 42 [Source:HGNC Symbol;Acc:HGNC:29249]	1.93332	1.18145e-08	1.55002	0.00316805
13	ENSG00000185950	IRS2	insulin receptor substrate 2 [Source:HGNC Symbol;Acc:HGNC:6126]	1.92683	0.00184797	1.66053	0.014006
11	ENSG00000174804	FZD4	frizzled class receptor 4 [Source:HGNC Symbol;Acc:HGNC:4042]	1.92571	4.92455e-08	2.06081	4.43775e-08
6	ENSG00000025039	RRAGD	Ras related GTP binding D [Source:HGNC Symbol;Acc:HGNC:19903]	1.91687	9.90925e-05	1.9307	0.00267948
4	ENSG00000077684	JADE1	jade family PHD finger 1 [Source:HGNC Symbol;Acc:HGNC:30027]	1.90836	6.64656e-07	1.77736	6.76787e-05
8	ENSG00000019549	SNAI2	snail family transcriptional repressor 2 [Source:HGNC Symbol;Acc:HGNC:11094]	1.90447	3.7622e-08	1.76124	2.44285e-05
6	ENSG00000118689	FOXO3	forkhead box O3 [Source:HGNC Symbol;Acc:HGNC:3821]	1.90072	2.34015e-09	1.80143	2.00139e-05
1	ENSG00000203705	TATDN3	TatD DNase domain containing 3 [Source:HGNC Symbol;Acc:HGNC:27010]	1.90021	4.97556e-06	1.82407	0.000297374
19	ENSG00000099875	MKNK2	MAP kinase interacting serine/threonine kinase 2 [Source:HGNC Symbol;Acc:HGNC:7111]	1.89726	0.00676663	2.64492	3.41365e-05
X	ENSG00000184205	TSPYL2	TSPY like 2 [Source:HGNC Symbol;Acc:HGNC:24358]	1.89516	6.13258e-06	1.24014	0.0329491
14	ENSG00000211448	DIO2	iodothyronine deiodinase 2 [Source:HGNC Symbol;Acc:HGNC:2884]	1.89516	0.0262549	2.26477	0.00529741
2	ENSG00000153094	BCL2L11	BCL2 like 11 [Source:HGNC Symbol;Acc:HGNC:994]	1.89235	0.00267799	2.6225	0.00126058
1	ENSG00000158716	DUSP23	dual specificity phosphatase 23 [Source:HGNC Symbol;Acc:HGNC:21480]	1.88343	0.0229912	1.88019	0.0416489
12	ENSG00000198431	TXNRD1	thioredoxin reductase 1 [Source:HGNC Symbol;Acc:HGNC:12437]	1.87139	0.00191984	1.46787	0.0421342
X	ENSG00000147119	CHST7	carbohydrate sulfotransferase 7 [Source:HGNC Symbol;Acc:HGNC:13817]	1.85398	0.0189492	2.52223	0.00153906
15	ENSG00000183578	TNFAIP8L3	TNF alpha induced protein 8 like 3 [Source:HGNC Symbol;Acc:HGNC:20620]	1.84924	0.0011817	2.15788	0.00149155
11	ENSG00000166741	NNMT	nicotinamide N-methyltransferase [Source:HGNC Symbol;Acc:HGNC:7861]	1.84129	0.00223655	1.6283	0.0125832
15	ENSG00000260916	CCPG1	cell cycle progression 1 [Source:HGNC Symbol;Acc:HGNC:24227]	1.8363	8.42937e-07	1.0665	0.0244568
6	ENSG00000111802	TDP2	tyrosyl-DNA phosphodiesterase 2 [Source:HGNC Symbol;Acc:HGNC:17768]	1.83528	3.65621e-06	1.82481	9.7747e-06
6	ENSG00000111962	UST	uronyl 2-sulfotransferase [Source:HGNC Symbol;Acc:HGNC:17223]	1.83174	3.94025e-07	1.26586	0.0180805
12	ENSG00000151229	SLC2A13	solute carrier family 2 member 13 [Source:HGNC Symbol;Acc:HGNC:15956]	1.81142	4.20465e-05	2.04146	0.00107827
2	ENSG00000003402	CFLAR	CASP8 and FADD like apoptosis regulator [Source:HGNC Symbol;Acc:HGNC:1876]	1.80474	5.28608e-06	1.78463	1.19984e-05
4	ENSG00000138764	CCNG2	cyclin G2 [Source:HGNC Symbol;Acc:HGNC:1593]	1.80188	2.64528e-05	1.59211	0.00240936
7	ENSG00000064393	HIPK2	homeodomain interacting protein kinase 2 [Source:HGNC Symbol;Acc:HGNC:14402]	1.80155	0.00022087	1.87793	0.000468811
5	ENSG00000175471	MCTP1	multiple C2 and transmembrane domain containing 1 [Source:HGNC Symbol;Acc:HGNC:26183]	1.79212	0.00377587	2.01304	0.00169163
1	ENSG00000215863	LINC01138	NA	1.7883	0.033589	2.03312	0.0217325
7	ENSG00000160917	CPSF4	cleavage and polyadenylation specific factor 4 [Source:HGNC Symbol;Acc:HGNC:2327]	1.77961	0.000145792	1.34766	0.0224735
19	ENSG00000171105	INSR	insulin receptor [Source:HGNC Symbol;Acc:HGNC:6091]	1.77938	1.22852e-07	1.76065	0.000110988
8	ENSG00000164823	OSGIN2	oxidative stress induced growth inhibitor family member 2 [Source:HGNC Symbol;Acc:HGNC:1355]	1.77196	4.54476e-05	1.67794	0.0161195
9	ENSG00000095209	TMEM38B	transmembrane protein 38B [Source:HGNC Symbol;Acc:HGNC:25535]	1.77186	0.00591231	2.13313	0.00434082
6	ENSG00000027697	IFNGR1	interferon gamma receptor 1 [Source:HGNC Symbol;Acc:HGNC:5439]	1.76747	2.64203e-08	1.73122	6.90239e-07
19	ENSG00000198342	ZNF442	zinc finger protein 442 [Source:HGNC Symbol;Acc:HGNC:20877]	1.7642	0.00601238	1.56112	0.0415222
8	ENSG00000104687	GSR	glutathione-disulfide reductase [Source:HGNC Symbol;Acc:HGNC:4623]	1.76237	0.000182514	1.65012	3.78383e-05
4	ENSG00000123739	PLA2G12A	phospholipase A2 group XIIA [Source:HGNC Symbol;Acc:HGNC:18554]	1.76066	0.000187247	1.41158	0.00970666
6	ENSG00000111961	SASH1	SAM and SH3 domain containing 1 [Source:HGNC Symbol;Acc:HGNC:19182]	1.76006	4.20547e-08	2.48845	1.53157e-06
10	ENSG00000156521	TYSND1	trypsin domain containing 1 [Source:HGNC Symbol;Acc:HGNC:28531]	1.75617	0.000135101	2.25977	0.000317126
1	ENSG00000116962	NID1	nidogen 1 [Source:HGNC Symbol;Acc:HGNC:7821]	1.75124	0.00200476	1.79611	0.000624167
13	ENSG00000102572	STK24	serine/threonine kinase 24 [Source:HGNC Symbol;Acc:HGNC:11403]	1.74904	5.09502e-06	2.10396	1.45241e-05
X	ENSG00000171365	CLCN5	chloride voltage-gated channel 5 [Source:HGNC Symbol;Acc:HGNC:2023]	1.74488	0.0156988	1.72861	0.0260889
12	ENSG00000133639	BTG1	BTG anti-proliferation factor 1 [Source:HGNC Symbol;Acc:HGNC:1130]	1.74337	1.57254e-05	2.03925	5.533e-05
2	ENSG00000118257	NRP2	neuropilin 2 [Source:HGNC Symbol;Acc:HGNC:8005]	1.73808	0.00925775	1.79358	0.00470107
5	ENSG00000152409	JMY	junction mediating and regulatory protein, p53 cofactor [Source:HGNC Symbol;Acc:HGNC:28916]	1.73111	0.00102032	1.84691	0.0212897
5	ENSG00000256235	SMIM3	small integral membrane protein 3 [Source:HGNC Symbol;Acc:HGNC:30248]	1.72967	0.0115205	1.69	0.0332768
4	ENSG00000164070	HSPA4L	heat shock protein family A (Hsp70) member 4 like [Source:HGNC Symbol;Acc:HGNC:17041]	1.72951	0.000739374	2.38485	0.00121337
1	ENSG00000117410	ATP6V0B	ATPase H+ transporting V0 subunit b [Source:HGNC Symbol;Acc:HGNC:861]	1.72256	0.00033198	1.92492	0.00031814
11	ENSG00000149260	CAPN5	calpain 5 [Source:HGNC Symbol;Acc:HGNC:1482]	1.70198	0.00517347	2.30855	0.00451309
3	ENSG00000169359	SLC33A1	solute carrier family 33 member 1 [Source:HGNC Symbol;Acc:HGNC:95]	1.70171	4.77739e-07	1.2197	0.0153994
7	ENSG00000106070	GRB10	growth factor receptor bound protein 10 [Source:HGNC Symbol;Acc:HGNC:4564]	1.6953	0.0023474	1.72893	0.0143108
2	ENSG00000123983	ACSL3	acyl-CoA synthetase long chain family member 3 [Source:HGNC Symbol;Acc:HGNC:3570]	1.68764	6.47991e-10	1.36504	8.72406e-05
1	ENSG00000163399	ATP1A1	ATPase Na+/K+ transporting subunit alpha 1 [Source:HGNC Symbol;Acc:HGNC:799]	1.67727	4.55037e-08	1.62385	0.000135202
20	ENSG00000125827	TMX4	thioredoxin related transmembrane protein 4 [Source:HGNC Symbol;Acc:HGNC:25237]	1.6754	3.07363e-08	1.02864	0.00300738
22	ENSG00000128335	APOL2	apolipoprotein L2 [Source:HGNC Symbol;Acc:HGNC:619]	1.67481	2.91825e-05	1.24175	0.00411794
9	ENSG00000106948	AKNA	AT-hook transcription factor [Source:HGNC Symbol;Acc:HGNC:24108]	1.67233	0.00167521	1.6607	0.00648525
16	ENSG00000167969	ECI1	enoyl-CoA delta isomerase 1 [Source:HGNC Symbol;Acc:HGNC:2703]	1.66988	0.000131264	1.57086	0.00276469
9	ENSG00000070214	SLC44A1	solute carrier family 44 member 1 [Source:HGNC Symbol;Acc:HGNC:18798]	1.65834	1.05321e-10	1.82969	1.72106e-07
2	ENSG00000128699	ORMDL1	ORMDL sphingolipid biosynthesis regulator 1 [Source:HGNC Symbol;Acc:HGNC:16036]	1.65342	2.22643e-05	1.96292	0.00117902
1	ENSG00000162772	ATF3	activating transcription factor 3 [Source:HGNC Symbol;Acc:HGNC:785]	1.64623	0.023378	1.90222	0.0314707
19	ENSG00000223547	ZNF844	zinc finger protein 844 [Source:HGNC Symbol;Acc:HGNC:25932]	1.63717	0.000201886	1.51595	0.00333577
17	ENSG00000072849	DERL2	derlin 2 [Source:HGNC Symbol;Acc:HGNC:17943]	1.63084	1.2025e-05	1.13734	0.0316349
5	ENSG00000243056	EIF4EBP3	eukaryotic translation initiation factor 4E binding protein 3 [Source:HGNC Symbol;Acc:HGNC:3290]	1.61026	0.0479445	1.71192	0.0464519
6	ENSG00000080546	SESN1	sestrin 1 [Source:HGNC Symbol;Acc:HGNC:21595]	1.60863	9.54645e-05	1.50406	0.00302208
X	ENSG00000165175	MID1IP1	MID1 interacting protein 1 [Source:HGNC Symbol;Acc:HGNC:20715]	1.58804	0.0126729	1.6986	0.0239835
21	ENSG00000182871	COL18A1	collagen type XVIII alpha 1 chain [Source:HGNC Symbol;Acc:HGNC:2195]	1.58519	0.00267566	1.76151	0.000371759
3	ENSG00000114784	EIF1B	eukaryotic translation initiation factor 1B [Source:HGNC Symbol;Acc:HGNC:30792]	1.58283	0.000387001	1.28722	0.0242472
2	ENSG00000138356	AOX1	aldehyde oxidase 1 [Source:HGNC Symbol;Acc:HGNC:553]	1.58233	0.0183702	1.73041	0.0138284
5	ENSG00000174705	SH3PXD2B	SH3 and PX domains 2B [Source:HGNC Symbol;Acc:HGNC:29242]	1.58063	8.55889e-07	2.19413	1.08301e-05
1	ENSG00000171612	SLC25A33	solute carrier family 25 member 33 [Source:HGNC Symbol;Acc:HGNC:29681]	1.57561	0.00920476	1.88456	0.00731864
17	ENSG00000070540	WIPI1	WD repeat domain, phosphoinositide interacting 1 [Source:HGNC Symbol;Acc:HGNC:25471]	1.5692	0.000257782	1.6258	0.00150393
3	ENSG00000144724	PTPRG	protein tyrosine phosphatase, receptor type G [Source:HGNC Symbol;Acc:HGNC:9671]	1.56528	1.0806e-08	1.34514	0.000403538
10	ENSG00000136770	DNAJC1	DnaJ heat shock protein family (Hsp40) member C1 [Source:HGNC Symbol;Acc:HGNC:20090]	1.5544	1.03596e-05	1.35235	0.00175381
21	ENSG00000166979	EVA1C	eva-1 homolog C [Source:HGNC Symbol;Acc:HGNC:13239]	1.54595	1.57254e-05	2.14969	2.20978e-05
11	ENSG00000173153	ESRRA	estrogen related receptor alpha [Source:HGNC Symbol;Acc:HGNC:3471]	1.54278	0.0269395	1.8086	0.0118829
19	ENSG00000197647	ZNF433	zinc finger protein 433 [Source:HGNC Symbol;Acc:HGNC:20811]	1.54188	0.0231391	1.76178	0.00976798
6	ENSG00000001084	GCLC	glutamate-cysteine ligase catalytic subunit [Source:HGNC Symbol;Acc:HGNC:4311]	1.54107	0.00152359	1.22029	0.0389569
10	ENSG00000122863	CHST3	carbohydrate sulfotransferase 3 [Source:HGNC Symbol;Acc:HGNC:1971]	1.53336	0.00305195	1.76157	0.00133163
4	ENSG00000164104	HMGB2	high mobility group box 2 [Source:HGNC Symbol;Acc:HGNC:5000]	1.51405	0.0241317	1.57506	0.0318651
17	ENSG00000181038	METTL23	methyltransferase like 23 [Source:HGNC Symbol;Acc:HGNC:26988]	1.51258	0.00415055	1.61571	0.00893151
1	ENSG00000197982	C1orf122	chromosome 1 open reading frame 122 [Source:HGNC Symbol;Acc:HGNC:24789]	1.51194	0.000269217	1.07471	0.0485355
2	ENSG00000138032	PPM1B	protein phosphatase, Mg2+/Mn2+ dependent 1B [Source:HGNC Symbol;Acc:HGNC:9276]	1.51082	0.00169375	1.2675	0.0318651
15	ENSG00000137817	PARP6	poly(ADP-ribose) polymerase family member 6 [Source:HGNC Symbol;Acc:HGNC:26921]	1.51027	0.0256744	1.68433	0.0450321
1	ENSG00000143013	LMO4	LIM domain only 4 [Source:HGNC Symbol;Acc:HGNC:6644]	1.51014	0.00048179	1.45899	0.0121095
19	ENSG00000160460	SPTBN4	spectrin beta, non-erythrocytic 4 [Source:HGNC Symbol;Acc:HGNC:14896]	1.50575	0.0176169	2.65605	0.000714691
3	ENSG00000144659	SLC25A38	solute carrier family 25 member 38 [Source:HGNC Symbol;Acc:HGNC:26054]	1.4981	6.15981e-05	1.78703	0.00151711
17	ENSG00000175155	YPEL2	yippee like 2 [Source:HGNC Symbol;Acc:HGNC:18326]	1.498	0.00800386	1.79781	0.00184041
7	ENSG00000146859	TMEM140	transmembrane protein 140 [Source:HGNC Symbol;Acc:HGNC:21870]	1.49675	9.8573e-05	1.58787	0.000133992
22	ENSG00000128272	ATF4	activating transcription factor 4 [Source:HGNC Symbol;Acc:HGNC:786]	1.49181	0.000237019	1.54405	0.000350673
17	ENSG00000141298	SSH2	slingshot protein phosphatase 2 [Source:HGNC Symbol;Acc:HGNC:30580]	1.4874	0.0019622	1.44692	0.0177362
2	ENSG00000176407	KCMF1	potassium channel modulatory factor 1 [Source:HGNC Symbol;Acc:HGNC:20589]	1.48489	0.00063742	1.19594	0.0340598
7	ENSG00000179562	GCC1	GRIP and coiled-coil domain containing 1 [Source:HGNC Symbol;Acc:HGNC:19095]	1.48401	1.25127e-05	1.60464	0.00533056
1	ENSG00000117500	TMED5	transmembrane p24 trafficking protein 5 [Source:HGNC Symbol;Acc:HGNC:24251]	1.47438	0.000782979	1.42816	0.0243786
8	ENSG00000104312	RIPK2	receptor interacting serine/threonine kinase 2 [Source:HGNC Symbol;Acc:HGNC:10020]	1.46407	0.00787536	1.68786	0.0211876
2	ENSG00000163251	FZD5	frizzled class receptor 5 [Source:HGNC Symbol;Acc:HGNC:4043]	1.46385	0.0398018	2.3382	0.000879969
2	ENSG00000138413	IDH1	isocitrate dehydrogenase (NADP(+)) 1, cytosolic [Source:HGNC Symbol;Acc:HGNC:5382]	1.46365	2.92378e-10	1.22351	0.000228078
13	ENSG00000132970	WASF3	WAS protein family member 3 [Source:HGNC Symbol;Acc:HGNC:12734]	1.46104	0.000112236	1.40676	0.00300738
17	ENSG00000167703	SLC43A2	solute carrier family 43 member 2 [Source:HGNC Symbol;Acc:HGNC:23087]	1.4305	0.00513987	1.6935	0.00167272
17	ENSG00000108389	MTMR4	myotubularin related protein 4 [Source:HGNC Symbol;Acc:HGNC:7452]	1.42176	0.000986483	1.26471	0.0211876
12	ENSG00000111275	ALDH2	aldehyde dehydrogenase 2 family (mitochondrial) [Source:HGNC Symbol;Acc:HGNC:404]	1.41451	0.000372498	1.61071	0.000141174
7	ENSG00000157259	GATAD1	GATA zinc finger domain containing 1 [Source:HGNC Symbol;Acc:HGNC:29941]	1.40865	0.00331311	1.47546	0.0438665
X	ENSG00000130821	SLC6A8	solute carrier family 6 member 8 [Source:HGNC Symbol;Acc:HGNC:11055]	1.4071	0.00170447	1.20574	0.0421309
7	ENSG00000166925	TSC22D4	TSC22 domain family member 4 [Source:HGNC Symbol;Acc:HGNC:21696]	1.40079	0.0178698	1.63144	0.014447
10	ENSG00000171862	PTEN	phosphatase and tensin homolog [Source:HGNC Symbol;Acc:HGNC:9588]	1.37808	3.19943e-05	1.19932	0.00566466
22	ENSG00000128311	TST	thiosulfate sulfurtransferase [Source:HGNC Symbol;Acc:HGNC:12388]	1.37789	0.0457063	1.712	0.0244754
12	ENSG00000111790	FGFR1OP2	FGFR1 oncogene partner 2 [Source:HGNC Symbol;Acc:HGNC:23098]	1.37746	0.00241662	1.21784	0.0466247
7	ENSG00000006652	IFRD1	interferon related developmental regulator 1 [Source:HGNC Symbol;Acc:HGNC:5456]	1.37635	0.00108404	1.39429	0.0206418
16	ENSG00000159714	ZDHHC1	zinc finger DHHC-type containing 1 [Source:HGNC Symbol;Acc:HGNC:17916]	1.37271	0.00393737	1.32983	0.0115437
2	ENSG00000115758	ODC1	ornithine decarboxylase 1 [Source:HGNC Symbol;Acc:HGNC:8109]	1.37139	0.00480577	1.37752	0.00566466
7	ENSG00000186591	UBE2H	ubiquitin conjugating enzyme E2 H [Source:HGNC Symbol;Acc:HGNC:12484]	1.3492	8.22063e-05	0.996103	0.026027
22	ENSG00000099953	MMP11	matrix metallopeptidase 11 [Source:HGNC Symbol;Acc:HGNC:7157]	1.34226	0.0377956	1.78729	0.0189934
3	ENSG00000181788	SIAH2	siah E3 ubiquitin protein ligase 2 [Source:HGNC Symbol;Acc:HGNC:10858]	1.33327	0.0117953	2.13945	0.00257992
1	ENSG00000134686	PHC2	polyhomeotic homolog 2 [Source:HGNC Symbol;Acc:HGNC:3183]	1.3315	0.000342215	1.74626	0.000184959
4	ENSG00000138660	AP1AR	adaptor related protein complex 1 associated regulatory protein [Source:HGNC Symbol;Acc:HGNC:28808]	1.3271	0.0491223	1.71817	0.0141182
19	ENSG00000198551	ZNF627	zinc finger protein 627 [Source:HGNC Symbol;Acc:HGNC:30570]	1.32293	0.0178698	1.27417	0.0470077
6	ENSG00000168394	TAP1	transporter 1, ATP binding cassette subfamily B member [Source:HGNC Symbol;Acc:HGNC:43]	1.32032	0.00218684	1.51029	0.0158493
22	ENSG00000100242	SUN2	Sad1 and UNC84 domain containing 2 [Source:HGNC Symbol;Acc:HGNC:14210]	1.30002	0.000182514	1.72506	5.7687e-05
1	ENSG00000117862	TXNDC12	thioredoxin domain containing 12 [Source:HGNC Symbol;Acc:HGNC:24626]	1.29717	0.00120162	1.11843	0.0345465
13	ENSG00000186184	POLR1D	RNA polymerase I subunit D [Source:HGNC Symbol;Acc:HGNC:20422]	1.29563	0.00864948	1.6452	0.00174407
12	ENSG00000139112	GABARAPL1	GABA type A receptor associated protein like 1 [Source:HGNC Symbol;Acc:HGNC:4068]	1.28252	0.000152134	2.21755	2.76317e-05
8	ENSG00000047249	ATP6V1H	ATPase H+ transporting V1 subunit H [Source:HGNC Symbol;Acc:HGNC:18303]	1.27009	6.844e-05	1.16501	0.0126752
8	ENSG00000120889	TNFRSF10B	TNF receptor superfamily member 10b [Source:HGNC Symbol;Acc:HGNC:11905]	1.26533	0.000845113	1.33992	0.00453978
7	ENSG00000127948	POR	cytochrome p450 oxidoreductase [Source:HGNC Symbol;Acc:HGNC:9208]	1.2592	0.00434701	1.20287	0.0218684
6	ENSG00000111885	MAN1A1	mannosidase alpha class 1A member 1 [Source:HGNC Symbol;Acc:HGNC:6821]	1.25198	0.0160865	1.21614	0.0309523
17	ENSG00000173812	EIF1	eukaryotic translation initiation factor 1 [Source:HGNC Symbol;Acc:HGNC:3249]	1.24926	0.00710814	1.27145	0.0125157
6	ENSG00000111912	NCOA7	nuclear receptor coactivator 7 [Source:HGNC Symbol;Acc:HGNC:21081]	1.24472	4.54476e-05	1.33533	0.00234433
5	ENSG00000164574	GALNT10	polypeptide N-acetylgalactosaminyltransferase 10 [Source:HGNC Symbol;Acc:HGNC:19873]	1.24309	0.00296111	1.23431	0.00434606
12	ENSG00000135503	ACVR1B	activin A receptor type 1B [Source:HGNC Symbol;Acc:HGNC:172]	1.23777	0.0482678	1.42958	0.0260889
19	ENSG00000086544	ITPKC	inositol-trisphosphate 3-kinase C [Source:HGNC Symbol;Acc:HGNC:14897]	1.23601	0.0336245	1.50494	0.0158819
9	ENSG00000196781	TLE1	transducin like enhancer of split 1 [Source:HGNC Symbol;Acc:HGNC:11837]	1.21424	0.0203889	1.93082	0.011513
3	ENSG00000125037	EMC3	ER membrane protein complex subunit 3 [Source:HGNC Symbol;Acc:HGNC:23999]	1.21206	0.00122246	1.42826	0.00195634
3	ENSG00000174953	DHX36	DEAH-box helicase 36 [Source:HGNC Symbol;Acc:HGNC:14410]	1.19608	0.00733336	1.28081	0.0155998
11	ENSG00000182704	TSKU	tsukushi, small leucine rich proteoglycan [Source:HGNC Symbol;Acc:HGNC:28850]	1.17035	0.01726	1.561	0.00111143
2	ENSG00000143878	RHOB	ras homolog family member B [Source:HGNC Symbol;Acc:HGNC:668]	1.16116	0.0227774	1.36935	0.0473063
11	ENSG00000052841	TTC17	tetratricopeptide repeat domain 17 [Source:HGNC Symbol;Acc:HGNC:25596]	1.15821	0.0108359	1.07917	0.0449017
15	ENSG00000067141	NEO1	neogenin 1 [Source:HGNC Symbol;Acc:HGNC:7754]	1.15602	0.00174484	1.31909	0.0217832
3	ENSG00000163870	TPRA1	transmembrane protein adipocyte associated 1 [Source:HGNC Symbol;Acc:HGNC:30413]	1.15275	0.0499752	1.35364	0.0130437
16	ENSG00000070770	CSNK2A2	casein kinase 2 alpha 2 [Source:HGNC Symbol;Acc:HGNC:2459]	1.14514	0.00895146	1.19302	0.0272953
1	ENSG00000186283	TOR3A	torsin family 3 member A [Source:HGNC Symbol;Acc:HGNC:11997]	1.14461	0.020548	1.36886	0.0104534
2	ENSG00000115307	AUP1	ancient ubiquitous protein 1 [Source:HGNC Symbol;Acc:HGNC:891]	1.13657	0.0106903	1.138	0.0456646
17	ENSG00000136436	CALCOCO2	calcium binding and coiled-coil domain 2 [Source:HGNC Symbol;Acc:HGNC:29912]	1.13622	0.00627972	1.10193	0.028881
2	ENSG00000144320	KIAA1715	lunapark, ER junction formation factor [Source:HGNC Symbol;Acc:HGNC:21610]	1.12723	0.00240072	1.29607	0.00185866
17	ENSG00000109103	UNC119	unc-119 lipid binding chaperone [Source:HGNC Symbol;Acc:HGNC:12565]	1.12491	0.0319606	1.6412	0.0125911
3	ENSG00000164081	TEX264	testis expressed 264 [Source:HGNC Symbol;Acc:HGNC:30247]	1.11985	0.0189492	1.30098	0.0217325
15	ENSG00000167196	FBXO22	F-box protein 22 [Source:HGNC Symbol;Acc:HGNC:13593]	1.11657	0.012026	1.28825	0.0285033
10	ENSG00000189319	FAM53B	family with sequence similarity 53 member B [Source:HGNC Symbol;Acc:HGNC:28968]	1.10482	0.0429658	1.44234	0.0329427
8	ENSG00000197265	GTF2E2	general transcription factor IIE subunit 2 [Source:HGNC Symbol;Acc:HGNC:4651]	1.08645	0.0229912	1.16655	0.0241321
10	ENSG00000148842	CNNM2	cyclin and CBS domain divalent metal cation transport mediator 2 [Source:HGNC Symbol;Acc:HGNC:103]	1.07171	0.0359318	1.29746	0.0494255
20	ENSG00000132823	OSER1	oxidative stress responsive serine rich 1 [Source:HGNC Symbol;Acc:HGNC:16105]	1.06132	0.0283498	1.28001	0.0295867
7	ENSG00000135241	PNPLA8	patatin like phospholipase domain containing 8 [Source:HGNC Symbol;Acc:HGNC:28900]	1.05784	0.0114432	1.25445	0.0418726
10	ENSG00000095787	WAC	WW domain containing adaptor with coiled-coil [Source:HGNC Symbol;Acc:HGNC:17327]	1.05726	0.00902024	1.13199	0.033442
10	ENSG00000019995	ZRANB1	zinc finger RANBP2-type containing 1 [Source:HGNC Symbol;Acc:HGNC:18224]	1.0507	0.0229602	1.16667	0.0260889
22	ENSG00000177663	IL17RA	interleukin 17 receptor A [Source:HGNC Symbol;Acc:HGNC:5985]	1.04641	0.0447173	1.35181	0.0302062
16	ENSG00000090565	RAB11FIP3	RAB11 family interacting protein 3 [Source:HGNC Symbol;Acc:HGNC:17224]	1.00311	0.00566667	1.20209	0.0141937
4	ENSG00000138640	FAM13A	family with sequence similarity 13 member A [Source:HGNC Symbol;Acc:HGNC:19367]	0.995223	0.0403419	1.32833	0.0332768
8	ENSG00000155975	VPS37A	VPS37A, ESCRT-I subunit [Source:HGNC Symbol;Acc:HGNC:24928]	0.982089	0.0281729	1.10765	0.0322757
17	ENSG00000121064	SCPEP1	serine carboxypeptidase 1 [Source:HGNC Symbol;Acc:HGNC:29507]	0.981035	0.00879756	1.21766	0.00340751
15	ENSG00000170776	AKAP13	A-kinase anchoring protein 13 [Source:HGNC Symbol;Acc:HGNC:371]	0.979409	0.0120578	1.39638	0.0095961
12	ENSG00000087448	KLHL42	kelch like family member 42 [Source:HGNC Symbol;Acc:HGNC:29252]	0.969083	0.0327255	1.43575	0.0426226
14	ENSG00000100902	PSMA6	proteasome subunit alpha 6 [Source:HGNC Symbol;Acc:HGNC:9535]	0.946035	0.01516	0.919563	0.0364722
1	ENSG00000116260	QSOX1	quiescin sulfhydryl oxidase 1 [Source:HGNC Symbol;Acc:HGNC:9756]	0.945171	0.0264777	0.998073	0.0469873
8	ENSG00000185122	HSF1	heat shock transcription factor 1 [Source:HGNC Symbol;Acc:HGNC:5224]	0.935825	0.0178698	0.986289	0.0441701
12	ENSG00000090376	IRAK3	interleukin 1 receptor associated kinase 3 [Source:HGNC Symbol;Acc:HGNC:17020]	0.924889	0.00601238	0.885467	0.0410763
12	ENSG00000064115	TM7SF3	transmembrane 7 superfamily member 3 [Source:HGNC Symbol;Acc:HGNC:23049]	0.924097	0.00369144	0.860556	0.0311887
19	ENSG00000105612	DNASE2	deoxyribonuclease 2, lysosomal [Source:HGNC Symbol;Acc:HGNC:2960]	0.922077	0.0210914	1.04692	0.0295395
2	ENSG00000169047	IRS1	insulin receptor substrate 1 [Source:HGNC Symbol;Acc:HGNC:6125]	0.911737	0.0424742	1.2514	0.036683
15	ENSG00000213614	HEXA	hexosaminidase subunit alpha [Source:HGNC Symbol;Acc:HGNC:4878]	0.86002	0.026231	1.19373	0.0271193
10	ENSG00000197746	PSAP	prosaposin [Source:HGNC Symbol;Acc:HGNC:9498]	0.828772	0.0253401	1.07837	0.0197778
14	ENSG00000053254	FOXN3	forkhead box N3 [Source:HGNC Symbol;Acc:HGNC:1928]	0.82462	0.0168348	1.26102	0.00130627
2	ENSG00000144567	FAM134A	reticulophagy regulator family member 2 [Source:HGNC Symbol;Acc:HGNC:28450]	0.811685	0.0429488	0.997037	0.0285963
1	ENSG00000168264	IRF2BP2	interferon regulatory factor 2 binding protein 2 [Source:HGNC Symbol;Acc:HGNC:21729]	0.780307	0.0411198	1.03488	0.024423
1	ENSG00000143612	C1orf43	chromosome 1 open reading frame 43 [Source:HGNC Symbol;Acc:HGNC:29876]	0.749374	0.0375298	0.846774	0.045994
4	ENSG00000138674	SEC31A	SEC31 homolog A, COPII coat complex component [Source:HGNC Symbol;Acc:HGNC:17052]	-0.782987	0.0329366	-1.01379	0.0424473
1	ENSG00000133048	CHI3L1	chitinase 3 like 1 [Source:HGNC Symbol;Acc:HGNC:1932]	-0.834697	0.036692	-1.49991	0.0403666
2	ENSG00000115415	STAT1	signal transducer and activator of transcription 1 [Source:HGNC Symbol;Acc:HGNC:11362]	-0.847417	0.0150958	-1.04554	0.0275261
1	ENSG00000172380	GNG12	G protein subunit gamma 12 [Source:HGNC Symbol;Acc:HGNC:19663]	-0.884262	0.0147479	-1.08299	0.0400529
7	ENSG00000106546	AHR	aryl hydrocarbon receptor [Source:HGNC Symbol;Acc:HGNC:348]	-0.929083	0.0408199	-1.466	0.0110211
10	ENSG00000150760	DOCK1	dedicator of cytokinesis 1 [Source:HGNC Symbol;Acc:HGNC:2987]	-0.939846	0.0304255	-1.14012	0.0365387
1	ENSG00000116132	PRRX1	paired related homeobox 1 [Source:HGNC Symbol;Acc:HGNC:9142]	-0.961594	3.88927e-05	-1.37076	1.5377e-05
14	ENSG00000100644	HIF1A	hypoxia inducible factor 1 alpha subunit [Source:HGNC Symbol;Acc:HGNC:4910]	-0.962114	0.0419004	-1.17551	0.0228975
13	ENSG00000133083	DCLK1	doublecortin like kinase 1 [Source:HGNC Symbol;Acc:HGNC:2700]	-0.965274	0.0151472	-1.23909	0.0150515
8	ENSG00000091656	ZFHX4	zinc finger homeobox 4 [Source:HGNC Symbol;Acc:HGNC:30939]	-0.98177	0.0217867	-1.19052	0.0275359
18	ENSG00000152223	EPG5	ectopic P-granules autophagy protein 5 homolog [Source:HGNC Symbol;Acc:HGNC:29331]	-0.991395	0.0340256	-1.06384	0.0428473
11	ENSG00000124942	AHNAK	AHNAK nucleoprotein [Source:HGNC Symbol;Acc:HGNC:347]	-1.0011	0.000503523	-1.12981	0.00392273
16	ENSG00000153048	CARHSP1	calcium regulated heat stable protein 1 [Source:HGNC Symbol;Acc:HGNC:17150]	-1.00764	0.0411325	-1.3053	0.0138284
1	ENSG00000069275	NUCKS1	nuclear casein kinase and cyclin dependent kinase substrate 1 [Source:HGNC Symbol;Acc:HGNC:29923]	-1.00971	0.011459	-1.31493	0.00320703
4	ENSG00000197712	FAM114A1	family with sequence similarity 114 member A1 [Source:HGNC Symbol;Acc:HGNC:25087]	-1.02136	0.0241317	-1.3811	0.00816939
5	ENSG00000155324	GRAMD3	GRAM domain containing 2B [Source:HGNC Symbol;Acc:HGNC:24911]	-1.02683	0.0421038	-1.4322	0.00872041
7	ENSG00000177409	SAMD9L	sterile alpha motif domain containing 9 like [Source:HGNC Symbol;Acc:HGNC:1349]	-1.02811	0.0253401	-1.41596	0.014789
11	ENSG00000133789	SWAP70	SWAP switching B-cell complex subunit 70 [Source:HGNC Symbol;Acc:HGNC:17070]	-1.03398	0.00377587	-1.23331	0.0163726
16	ENSG00000013364	MVP	major vault protein [Source:HGNC Symbol;Acc:HGNC:7531]	-1.03422	0.00194972	-1.01132	0.0197778
22	ENSG00000183741	CBX6	chromobox 6 [Source:HGNC Symbol;Acc:HGNC:1556]	-1.04135	0.00515809	-1.04429	0.0241944
2	ENSG00000115504	EHBP1	EH domain binding protein 1 [Source:HGNC Symbol;Acc:HGNC:29144]	-1.07149	0.00402849	-1.4365	0.000984613
X	ENSG00000147065	MSN	moesin [Source:HGNC Symbol;Acc:HGNC:7373]	-1.10942	0.0142665	-1.12231	0.0275517
2	ENSG00000135931	ARMC9	armadillo repeat containing 9 [Source:HGNC Symbol;Acc:HGNC:20730]	-1.11795	0.0319606	-1.36066	0.0322757
2	ENSG00000115380	EFEMP1	EGF containing fibulin like extracellular matrix protein 1 [Source:HGNC Symbol;Acc:HGNC:3218]	-1.11907	0.0125561	-1.1643	0.0389569
8	ENSG00000104341	LAPTM4B	lysosomal protein transmembrane 4 beta [Source:HGNC Symbol;Acc:HGNC:13646]	-1.12857	0.00430147	-1.26247	0.00305276
14	ENSG00000072110	ACTN1	actinin alpha 1 [Source:HGNC Symbol;Acc:HGNC:163]	-1.13175	0.00126623	-1.33422	0.000193892
3	ENSG00000114698	PLSCR4	phospholipid scramblase 4 [Source:HGNC Symbol;Acc:HGNC:16497]	-1.13265	0.03557	-1.60636	0.00340751
2	ENSG00000168385	SEPT2	septin 2 [Source:HGNC Symbol;Acc:HGNC:7729]	-1.1337	0.000112872	-1.17986	0.000602264
2	ENSG00000138411	HECW2	HECT, C2 and WW domain containing E3 ubiquitin protein ligase 2 [Source:HGNC Symbol;Acc:HGNC:29853]	-1.13527	0.0212295	-1.44327	0.0211246
3	ENSG00000114353	GNAI2	G protein subunit alpha i2 [Source:HGNC Symbol;Acc:HGNC:4385]	-1.13937	0.00974325	-1.24071	0.0155019
4	ENSG00000138756	BMP2K	BMP2 inducible kinase [Source:HGNC Symbol;Acc:HGNC:18041]	-1.14426	0.0381964	-1.30803	0.0290876
15	ENSG00000137831	UACA	uveal autoantigen with coiled-coil domains and ankyrin repeats [Source:HGNC Symbol;Acc:HGNC:15947]	-1.14738	0.0280288	-1.40151	0.0494255
12	ENSG00000111328	CDK2AP1	cyclin dependent kinase 2 associated protein 1 [Source:HGNC Symbol;Acc:HGNC:14002]	-1.15201	0.00267799	-1.16283	0.0114127
MT	ENSG00000198804	MT-CO1	mitochondrially encoded cytochrome c oxidase I [Source:HGNC Symbol;Acc:HGNC:7419]	-1.15836	0.000129989	-1.89816	0.0060816
1	ENSG00000137962	ARHGAP29	Rho GTPase activating protein 29 [Source:HGNC Symbol;Acc:HGNC:30207]	-1.1593	0.0376127	-1.84252	0.00261044
6	ENSG00000079819	EPB41L2	erythrocyte membrane protein band 4.1 like 2 [Source:HGNC Symbol;Acc:HGNC:3379]	-1.16534	0.0480856	-1.23704	0.0434141
7	ENSG00000158321	AUTS2	AUTS2, activator of transcription and developmental regulator [Source:HGNC Symbol;Acc:HGNC:14262]	-1.17068	0.020548	-1.27326	0.0163206
11	ENSG00000198561	CTNND1	catenin delta 1 [Source:HGNC Symbol;Acc:HGNC:2515]	-1.17297	0.00183561	-1.11781	0.00464469
1	ENSG00000169641	LUZP1	leucine zipper protein 1 [Source:HGNC Symbol;Acc:HGNC:14985]	-1.20539	0.00779451	-1.05188	0.0488599
2	ENSG00000085449	WDFY1	WD repeat and FYVE domain containing 1 [Source:HGNC Symbol;Acc:HGNC:20451]	-1.21155	0.00218684	-1.07799	0.0237657
2	ENSG00000128641	MYO1B	myosin IB [Source:HGNC Symbol;Acc:HGNC:7596]	-1.21217	0.00342276	-1.69944	0.000850201
14	ENSG00000129474	AJUBA	ajuba LIM protein [Source:HGNC Symbol;Acc:HGNC:20250]	-1.21752	0.0230327	-1.35025	0.0314707
14	ENSG00000165527	ARF6	ADP ribosylation factor 6 [Source:HGNC Symbol;Acc:HGNC:659]	-1.21818	0.00290036	-1.12924	0.0202244
4	ENSG00000168214	RBPJ	recombination signal binding protein for immunoglobulin kappa J region [Source:HGNC Symbol;Acc:HGNC:5724]	-1.22238	0.000395959	-1.14046	0.00929551
2	ENSG00000182389	CACNB4	calcium voltage-gated channel auxiliary subunit beta 4 [Source:HGNC Symbol;Acc:HGNC:1404]	-1.22242	0.0121923	-1.42876	0.0275517
X	ENSG00000196924	FLNA	filamin A [Source:HGNC Symbol;Acc:HGNC:3754]	-1.22899	0.0194006	-1.21826	0.0438185
7	ENSG00000106483	SFRP4	secreted frizzled related protein 4 [Source:HGNC Symbol;Acc:HGNC:10778]	-1.23047	0.000759757	-2.32687	0.000443655
6	ENSG00000152818	UTRN	utrophin [Source:HGNC Symbol;Acc:HGNC:12635]	-1.23393	3.36348e-05	-1.54901	0.000237589
8	ENSG00000104728	ARHGEF10	Rho guanine nucleotide exchange factor 10 [Source:HGNC Symbol;Acc:HGNC:14103]	-1.26431	0.0165651	-1.75748	0.00569417
11	ENSG00000149090	PAMR1	peptidase domain containing associated with muscle regeneration 1 [Source:HGNC Symbol;Acc:HGNC:24554]	-1.27996	0.019297	-1.77758	2.20978e-05
10	ENSG00000035403	VCL	vinculin [Source:HGNC Symbol;Acc:HGNC:12665]	-1.29338	0.00280534	-1.52693	0.0125911
2	ENSG00000143924	EML4	echinoderm microtubule associated protein like 4 [Source:HGNC Symbol;Acc:HGNC:1316]	-1.29356	0.00911858	-1.3922	0.00575045
MT	ENSG00000198727	MT-CYB	mitochondrially encoded cytochrome b [Source:HGNC Symbol;Acc:HGNC:7427]	-1.29549	0.0203889	-2.32264	0.00046031
8	ENSG00000240694	PNMA2	paraneoplastic Ma antigen 2 [Source:HGNC Symbol;Acc:HGNC:9159]	-1.3012	0.0160902	-1.91489	0.0056367
1	ENSG00000143344	RGL1	ral guanine nucleotide dissociation stimulator like 1 [Source:HGNC Symbol;Acc:HGNC:30281]	-1.30136	0.0184306	-1.19982	0.0318705
6	ENSG00000112773	FAM46A	family with sequence similarity 46 member A [Source:HGNC Symbol;Acc:HGNC:18345]	-1.30597	0.0253145	-1.54761	0.00613424
15	ENSG00000166147	FBN1	fibrillin 1 [Source:HGNC Symbol;Acc:HGNC:3603]	-1.30624	0.00435533	-1.4267	0.00089161
2	ENSG00000143933	CALM2	calmodulin 2 [Source:HGNC Symbol;Acc:HGNC:1445]	-1.31784	0.000104425	-1.26718	0.000593056
10	ENSG00000152465	NMT2	N-myristoyltransferase 2 [Source:HGNC Symbol;Acc:HGNC:7858]	-1.3263	0.00109674	-1.39186	0.00568872
8	ENSG00000104611	SH2D4A	SH2 domain containing 4A [Source:HGNC Symbol;Acc:HGNC:26102]	-1.32631	0.0232139	-1.72754	0.000833081
12	ENSG00000094916	CBX5	chromobox 5 [Source:HGNC Symbol;Acc:HGNC:1555]	-1.33898	6.76876e-05	-1.97459	3.56007e-05
MT	ENSG00000198712	MT-CO2	mitochondrially encoded cytochrome c oxidase II [Source:HGNC Symbol;Acc:HGNC:7421]	-1.33919	0.00014316	-2.02887	0.0193718
14	ENSG00000185567	AHNAK2	AHNAK nucleoprotein 2 [Source:HGNC Symbol;Acc:HGNC:20125]	-1.3405	0.00131616	-1.35825	0.000157037
9	ENSG00000198887	SMC5	structural maintenance of chromosomes 5 [Source:HGNC Symbol;Acc:HGNC:20465]	-1.34472	0.00480577	-1.20697	0.0475725
8	ENSG00000164951	PDP1	pyruvate dehyrogenase phosphatase catalytic subunit 1 [Source:HGNC Symbol;Acc:HGNC:9279]	-1.35026	0.00215022	-2.03094	4.99891e-05
22	ENSG00000100106	TRIOBP	TRIO and F-actin binding protein [Source:HGNC Symbol;Acc:HGNC:17009]	-1.35809	0.0236583	-1.60181	0.0307844
X	ENSG00000149970	CNKSR2	connector enhancer of kinase suppressor of Ras 2 [Source:HGNC Symbol;Acc:HGNC:19701]	-1.36405	0.030385	-1.49057	0.0411484
7	ENSG00000154978	VOPP1	vesicular, overexpressed in cancer, prosurvival protein 1 [Source:HGNC Symbol;Acc:HGNC:34518]	-1.36568	0.00015171	-0.99851	0.0273307
8	ENSG00000137573	SULF1	sulfatase 1 [Source:HGNC Symbol;Acc:HGNC:20391]	-1.37077	1.60996e-06	-1.91262	0.00108269
11	ENSG00000166025	AMOTL1	angiomotin like 1 [Source:HGNC Symbol;Acc:HGNC:17811]	-1.37679	0.000326098	-1.26697	0.00517514
2	ENSG00000115641	FHL2	four and a half LIM domains 2 [Source:HGNC Symbol;Acc:HGNC:3703]	-1.3822	0.00440159	-1.83117	0.000176154
1	ENSG00000188641	DPYD	dihydropyrimidine dehydrogenase [Source:HGNC Symbol;Acc:HGNC:3012]	-1.39958	0.0499413	-1.57676	0.0194262
10	ENSG00000183049	CAMK1D	calcium/calmodulin dependent protein kinase ID [Source:HGNC Symbol;Acc:HGNC:19341]	-1.40047	0.00167521	-1.3678	0.00744285
19	ENSG00000171223	JUNB	JunB proto-oncogene, AP-1 transcription factor subunit [Source:HGNC Symbol;Acc:HGNC:6205]	-1.41118	0.0280369	-1.45738	0.0271193
19	ENSG00000128016	ZFP36	ZFP36 ring finger protein [Source:HGNC Symbol;Acc:HGNC:12862]	-1.4145	0.0352208	-2.06924	0.00340751
3	ENSG00000136068	FLNB	filamin B [Source:HGNC Symbol;Acc:HGNC:3755]	-1.42011	0.000188763	-1.68303	5.36161e-05
7	ENSG00000154678	PDE1C	phosphodiesterase 1C [Source:HGNC Symbol;Acc:HGNC:8776]	-1.42128	0.0417292	-1.79326	0.0480348
1	ENSG00000134369	NAV1	neuron navigator 1 [Source:HGNC Symbol;Acc:HGNC:15989]	-1.45023	0.0283117	-1.38099	0.0470419
7	ENSG00000106034	CPED1	cadherin like and PC-esterase domain containing 1 [Source:HGNC Symbol;Acc:HGNC:26159]	-1.46564	0.00287933	-1.6353	0.00314251
17	ENSG00000002834	LASP1	LIM and SH3 protein 1 [Source:HGNC Symbol;Acc:HGNC:6513]	-1.46598	0.00393737	-1.36069	0.0223461
1	ENSG00000117226	GBP3	guanylate binding protein 3 [Source:HGNC Symbol;Acc:HGNC:4184]	-1.48362	0.00177036	-1.82226	2.75509e-05
3	ENSG00000074416	MGLL	monoglyceride lipase [Source:HGNC Symbol;Acc:HGNC:17038]	-1.48584	0.00627972	-1.77898	0.0015754
7	ENSG00000122786	CALD1	caldesmon 1 [Source:HGNC Symbol;Acc:HGNC:1441]	-1.48704	1.59089e-05	-1.6099	0.00129028
19	ENSG00000130402	ACTN4	actinin alpha 4 [Source:HGNC Symbol;Acc:HGNC:166]	-1.49076	0.00713402	-1.39081	0.0332768
7	ENSG00000232561	GTF2IP1	NA	-1.49146	0.00286159	-1.42655	0.0186445
4	ENSG00000164099	PRSS12	protease, serine 12 [Source:HGNC Symbol;Acc:HGNC:9477]	-1.49817	0.00404968	-1.44121	0.0092639
10	ENSG00000119917	IFIT3	interferon induced protein with tetratricopeptide repeats 3 [Source:HGNC Symbol;Acc:HGNC:5411]	-1.50205	0.00502109	-1.86316	0.0121095
15	ENSG00000129038	LOXL1	lysyl oxidase like 1 [Source:HGNC Symbol;Acc:HGNC:6665]	-1.52548	0.00250033	-1.51134	0.00193747
19	ENSG00000105355	PLIN3	perilipin 3 [Source:HGNC Symbol;Acc:HGNC:16893]	-1.52732	0.00178744	-1.3235	0.022441
19	ENSG00000167470	MIDN	midnolin [Source:HGNC Symbol;Acc:HGNC:16298]	-1.52795	0.0332867	-1.64939	0.0413544
5	ENSG00000120738	EGR1	early growth response 1 [Source:HGNC Symbol;Acc:HGNC:3238]	-1.5301	0.00354038	-1.97303	0.000792844
13	ENSG00000136114	THSD1	thrombospondin type 1 domain containing 1 [Source:HGNC Symbol;Acc:HGNC:17754]	-1.53688	0.00244487	-1.41474	0.0230586
9	ENSG00000188229	TUBB4B	tubulin beta 4B class IVb [Source:HGNC Symbol;Acc:HGNC:20771]	-1.5437	0.0216037	-1.77841	0.0155131
10	ENSG00000059573	ALDH18A1	aldehyde dehydrogenase 18 family member A1 [Source:HGNC Symbol;Acc:HGNC:9722]	-1.55154	0.00123916	-1.5755	0.00541927
9	ENSG00000196730	DAPK1	death associated protein kinase 1 [Source:HGNC Symbol;Acc:HGNC:2674]	-1.55231	0.0136353	-1.51859	0.0274166
1	ENSG00000119280	C1orf198	chromosome 1 open reading frame 198 [Source:HGNC Symbol;Acc:HGNC:25900]	-1.55329	0.0045459	-1.55664	0.0217832
12	ENSG00000091039	OSBPL8	oxysterol binding protein like 8 [Source:HGNC Symbol;Acc:HGNC:16396]	-1.55334	1.12685e-05	-1.65787	9.7747e-06
3	ENSG00000138496	PARP9	poly(ADP-ribose) polymerase family member 9 [Source:HGNC Symbol;Acc:HGNC:24118]	-1.55968	0.00618137	-1.81637	0.00157727
12	ENSG00000235162	C12orf75	chromosome 12 open reading frame 75 [Source:HGNC Symbol;Acc:HGNC:35164]	-1.57211	0.039958	-1.66892	0.0200166
6	ENSG00000124766	SOX4	SRY-box 4 [Source:HGNC Symbol;Acc:HGNC:11200]	-1.5722	0.000916662	-1.31653	0.0189934
6	ENSG00000164484	TMEM200A	transmembrane protein 200A [Source:HGNC Symbol;Acc:HGNC:21075]	-1.57386	7.98657e-06	-1.87938	1.19756e-05
20	ENSG00000149451	ADAM33	ADAM metallopeptidase domain 33 [Source:HGNC Symbol;Acc:HGNC:15478]	-1.57749	0.00663272	-1.36948	0.0260889
3	ENSG00000033867	SLC4A7	solute carrier family 4 member 7 [Source:HGNC Symbol;Acc:HGNC:11033]	-1.5777	0.00394375	-2.04535	0.000317126
6	ENSG00000186340	THBS2	thrombospondin 2 [Source:HGNC Symbol;Acc:HGNC:11786]	-1.58015	0.0210133	-2.39291	1.1488e-05
15	ENSG00000067225	PKM	pyruvate kinase, muscle [Source:HGNC Symbol;Acc:HGNC:9021]	-1.59206	0.000763513	-1.22692	0.0161504
9	ENSG00000187210	GCNT1	glucosaminyl (N-acetyl) transferase 1, core 2 [Source:HGNC Symbol;Acc:HGNC:4203]	-1.59791	0.000741192	-1.77318	0.00107827
14	ENSG00000227051	C14orf132	chromosome 14 open reading frame 132 [Source:HGNC Symbol;Acc:HGNC:20346]	-1.59799	0.00385241	-1.22947	0.0419705
6	ENSG00000196230	TUBB	tubulin beta class I [Source:HGNC Symbol;Acc:HGNC:20778]	-1.61028	2.91825e-05	-1.81206	5.03882e-05
15	ENSG00000129009	ISLR	immunoglobulin superfamily containing leucine rich repeat [Source:HGNC Symbol;Acc:HGNC:6133]	-1.62032	0.000160058	-1.49604	0.00106646
12	ENSG00000089159	PXN	paxillin [Source:HGNC Symbol;Acc:HGNC:9718]	-1.63783	0.000125547	-1.51368	0.023416
4	ENSG00000121210	KIAA0922	transmembrane 131 like [Source:HGNC Symbol;Acc:HGNC:29146]	-1.64215	0.00626577	-1.47318	0.0328053
17	ENSG00000108854	SMURF2	SMAD specific E3 ubiquitin protein ligase 2 [Source:HGNC Symbol;Acc:HGNC:16809]	-1.64963	1.7189e-05	-2.00293	2.66895e-06
12	ENSG00000196876	SCN8A	sodium voltage-gated channel alpha subunit 8 [Source:HGNC Symbol;Acc:HGNC:10596]	-1.65169	0.0290276	-2.21546	0.00161762
10	ENSG00000107796	ACTA2	actin, alpha 2, smooth muscle, aorta [Source:HGNC Symbol;Acc:HGNC:130]	-1.65217	4.59746e-06	-1.7639	0.000379087
18	ENSG00000176014	TUBB6	tubulin beta 6 class V [Source:HGNC Symbol;Acc:HGNC:20776]	-1.65789	6.76876e-05	-1.81199	0.000383574
5	ENSG00000242110	AMACR	alpha-methylacyl-CoA racemase [Source:HGNC Symbol;Acc:HGNC:451]	-1.66752	0.000885885	-1.46469	0.018045
17	ENSG00000187688	TRPV2	transient receptor potential cation channel subfamily V member 2 [Source:HGNC Symbol;Acc:HGNC:18082]	-1.66807	0.0027439	-1.51474	0.00934284
22	ENSG00000100196	KDELR3	KDEL endoplasmic reticulum protein retention receptor 3 [Source:HGNC Symbol;Acc:HGNC:6306]	-1.67139	0.00490942	-2.08873	0.00197786
9	ENSG00000197694	SPTAN1	spectrin alpha, non-erythrocytic 1 [Source:HGNC Symbol;Acc:HGNC:11273]	-1.67956	2.72957e-06	-1.4739	0.000325456
20	ENSG00000132669	RIN2	Ras and Rab interactor 2 [Source:HGNC Symbol;Acc:HGNC:18750]	-1.6801	0.000125547	-1.3504	0.0130591
4	ENSG00000138735	PDE5A	phosphodiesterase 5A [Source:HGNC Symbol;Acc:HGNC:8784]	-1.69807	0.0078055	-2.56323	8.94206e-05
5	ENSG00000184584	TMEM173	transmembrane protein 173 [Source:HGNC Symbol;Acc:HGNC:27962]	-1.70209	0.000508772	-2.01115	0.00012783
4	ENSG00000256043	CTSO	cathepsin O [Source:HGNC Symbol;Acc:HGNC:2542]	-1.71007	0.0015553	-2.3567	0.00123466
7	ENSG00000233369	RP11-396K3.1	general transcription factor IIi pseudogene 4 [Source:HGNC Symbol;Acc:HGNC:51716]	-1.71123	0.00117597	-1.5178	0.00628572
2	ENSG00000013016	EHD3	EH domain containing 3 [Source:HGNC Symbol;Acc:HGNC:3244]	-1.7155	0.00396042	-1.49123	0.0132117
9	ENSG00000106992	AK1	adenylate kinase 1 [Source:HGNC Symbol;Acc:HGNC:361]	-1.72343	0.00784921	-1.99997	0.0253311
9	ENSG00000185585	OLFML2A	olfactomedin like 2A [Source:HGNC Symbol;Acc:HGNC:27270]	-1.72888	0.00393737	-1.15124	0.0242472
6	ENSG00000135318	NT5E	5'-nucleotidase ecto [Source:HGNC Symbol;Acc:HGNC:8021]	-1.75231	3.40997e-09	-1.48142	0.00152728
11	ENSG00000269821	KCNQ1OT1	KCNQ1 opposite strand/antisense transcript 1 (non-protein coding) [Source:HGNC Symbol;Acc:HGNC:6295]	-1.75718	0.00324885	-1.62568	0.0217832
20	ENSG00000101224	CDC25B	cell division cycle 25B [Source:HGNC Symbol;Acc:HGNC:1726]	-1.75785	0.00115084	-1.46599	0.0211876
6	ENSG00000118515	SGK1	serum/glucocorticoid regulated kinase 1 [Source:HGNC Symbol;Acc:HGNC:10810]	-1.7623	0.00115489	-2.13295	3.64155e-05
4	ENSG00000005059	CCDC109B	mitochondrial calcium uniporter dominant negative beta subunit [Source:HGNC Symbol;Acc:HGNC:26076]	-1.76797	0.00627972	-1.51176	0.0480812
1	ENSG00000179163	FUCA1	fucosidase, alpha-L- 1, tissue [Source:HGNC Symbol;Acc:HGNC:4006]	-1.76919	0.00123734	-2.02774	0.00214312
11	ENSG00000174807	CD248	CD248 molecule [Source:HGNC Symbol;Acc:HGNC:18219]	-1.76968	0.000363365	-1.44674	0.00709821
20	ENSG00000101384	JAG1	jagged 1 [Source:HGNC Symbol;Acc:HGNC:6188]	-1.77938	0.00277156	-1.47558	0.0186604
15	ENSG00000166949	SMAD3	SMAD family member 3 [Source:HGNC Symbol;Acc:HGNC:6769]	-1.78602	0.00378806	-1.33292	0.0456646
12	ENSG00000139278	GLIPR1	GLI pathogenesis related 1 [Source:HGNC Symbol;Acc:HGNC:17001]	-1.78702	0.00193314	-1.4979	0.0201657
5	ENSG00000134363	FST	follistatin [Source:HGNC Symbol;Acc:HGNC:3971]	-1.79144	0.0253401	-1.58938	0.0296032
16	ENSG00000140937	CDH11	cadherin 11 [Source:HGNC Symbol;Acc:HGNC:1750]	-1.79778	0.000151478	-1.76336	0.0441701
1	ENSG00000117643	MAN1C1	mannosidase alpha class 1C member 1 [Source:HGNC Symbol;Acc:HGNC:19080]	-1.80625	0.00750392	-1.79123	0.002303
17	ENSG00000161547	SRSF2	serine and arginine rich splicing factor 2 [Source:HGNC Symbol;Acc:HGNC:10783]	-1.82067	0.00393737	-1.77727	0.0332201
X	ENSG00000126016	AMOT	angiomotin [Source:HGNC Symbol;Acc:HGNC:17810]	-1.83611	1.95252e-05	-1.50715	0.0129692
6	ENSG00000155130	MARCKS	NA	-1.8502	1.31917e-05	-2.15783	0.00515675
12	ENSG00000092841	MYL6	myosin light chain 6 [Source:HGNC Symbol;Acc:HGNC:7587]	-1.85272	3.74472e-08	-1.50014	0.0147557
20	ENSG00000132622	HSPA12B	heat shock protein family A (Hsp70) member 12B [Source:HGNC Symbol;Acc:HGNC:16193]	-1.8586	0.000943942	-1.38998	0.0216594
9	ENSG00000178031	ADAMTSL1	ADAMTS like 1 [Source:HGNC Symbol;Acc:HGNC:14632]	-1.86602	0.000666944	-1.89823	0.000196949
4	ENSG00000164023	SGMS2	sphingomyelin synthase 2 [Source:HGNC Symbol;Acc:HGNC:28395]	-1.87172	1.22489e-07	-1.99676	1.93397e-06
11	ENSG00000177363	LRRN4CL	LRRN4 C-terminal like [Source:HGNC Symbol;Acc:HGNC:33724]	-1.89455	0.000270327	-2.00623	0.0145644
3	ENSG00000163947	ARHGEF3	Rho guanine nucleotide exchange factor 3 [Source:HGNC Symbol;Acc:HGNC:683]	-1.89467	0.0104697	-1.78699	0.0027586
X	ENSG00000102024	PLS3	plastin 3 [Source:HGNC Symbol;Acc:HGNC:9091]	-1.90413	4.59136e-09	-2.16342	4.46923e-10
7	ENSG00000070882	OSBPL3	oxysterol binding protein like 3 [Source:HGNC Symbol;Acc:HGNC:16370]	-1.90549	0.000135252	-2.14754	0.00041731
1	ENSG00000125945	ZNF436	zinc finger protein 436 [Source:HGNC Symbol;Acc:HGNC:20814]	-1.91185	0.00659859	-1.85766	0.0092639
6	ENSG00000122335	SERAC1	serine active site containing 1 [Source:HGNC Symbol;Acc:HGNC:21061]	-1.92126	0.0163072	-1.88573	0.017484
X	ENSG00000065923	SLC9A7	solute carrier family 9 member A7 [Source:HGNC Symbol;Acc:HGNC:17123]	-1.93569	3.22443e-05	-2.35076	1.69939e-05
11	ENSG00000085063	CD59	CD59 molecule (CD59 blood group) [Source:HGNC Symbol;Acc:HGNC:1689]	-1.95102	3.75017e-09	-1.28658	0.0296025
19	ENSG00000142227	EMP3	epithelial membrane protein 3 [Source:HGNC Symbol;Acc:HGNC:3335]	-1.96716	0.00289935	-2.01432	0.00988908
16	ENSG00000167191	GPRC5B	G protein-coupled receptor class C group 5 member B [Source:HGNC Symbol;Acc:HGNC:13308]	-1.98587	0.00177036	-1.75535	0.00143246
11	ENSG00000157613	CREB3L1	cAMP responsive element binding protein 3 like 1 [Source:HGNC Symbol;Acc:HGNC:18856]	-1.99768	0.0162272	-1.9999	0.0271193
10	ENSG00000185745	IFIT1	interferon induced protein with tetratricopeptide repeats 1 [Source:HGNC Symbol;Acc:HGNC:5407]	-2.0056	5.34893e-05	-2.44293	5.58364e-06
17	ENSG00000177469	PTRF	caveolae associated protein 1 [Source:HGNC Symbol;Acc:HGNC:9688]	-2.00697	6.36726e-11	-1.51676	0.000141769
7	ENSG00000136244	IL6	interleukin 6 [Source:HGNC Symbol;Acc:HGNC:6018]	-2.02781	0.0244513	-4.16699	1.08527e-07
9	ENSG00000188483	IER5L	immediate early response 5 like [Source:HGNC Symbol;Acc:HGNC:23679]	-2.02872	1.31917e-05	-1.79221	0.00300738
9	ENSG00000119514	GALNT12	polypeptide N-acetylgalactosaminyltransferase 12 [Source:HGNC Symbol;Acc:HGNC:19877]	-2.03005	0.00359953	-1.83613	0.028881
MT	ENSG00000198938	MT-CO3	mitochondrially encoded cytochrome c oxidase III [Source:HGNC Symbol;Acc:HGNC:7422]	-2.03344	6.01822e-08	-2.55395	0.000849114
19	ENSG00000204941	PSG5	pregnancy specific beta-1-glycoprotein 5 [Source:HGNC Symbol;Acc:HGNC:9522]	-2.06295	0.000763513	-2.92991	0.0126447
11	ENSG00000185885	IFITM1	interferon induced transmembrane protein 1 [Source:HGNC Symbol;Acc:HGNC:5412]	-2.06808	0.00421436	-1.68694	0.0334473
11	ENSG00000151376	ME3	malic enzyme 3 [Source:HGNC Symbol;Acc:HGNC:6985]	-2.07977	0.00224323	-2.33021	0.00316137
10	ENSG00000138311	ZNF365	zinc finger protein 365 [Source:HGNC Symbol;Acc:HGNC:18194]	-2.1017	0.0185054	-2.51857	0.0118243
16	ENSG00000103154	NECAB2	N-terminal EF-hand calcium binding protein 2 [Source:HGNC Symbol;Acc:HGNC:23746]	-2.11064	0.000291804	-2.38165	0.00151168
2	ENSG00000171150	SOCS5	suppressor of cytokine signaling 5 [Source:HGNC Symbol;Acc:HGNC:16852]	-2.12373	1.7189e-05	-2.34604	1.74247e-06
4	ENSG00000169744	LDB2	LIM domain binding 2 [Source:HGNC Symbol;Acc:HGNC:6533]	-2.14143	0.0131823	-2.04246	0.0295395
12	ENSG00000139289	PHLDA1	pleckstrin homology like domain family A member 1 [Source:HGNC Symbol;Acc:HGNC:8933]	-2.14376	0.00712344	-2.62552	9.32108e-05
2	ENSG00000196950	SLC39A10	solute carrier family 39 member 10 [Source:HGNC Symbol;Acc:HGNC:20861]	-2.15371	0.000109218	-1.96467	0.00123133
19	ENSG00000160888	IER2	immediate early response 2 [Source:HGNC Symbol;Acc:HGNC:28871]	-2.15402	0.000416261	-1.9423	0.00285382
18	ENSG00000088756	ARHGAP28	Rho GTPase activating protein 28 [Source:HGNC Symbol;Acc:HGNC:25509]	-2.15754	0.00624694	-2.36665	0.00954345
16	ENSG00000006327	TNFRSF12A	TNF receptor superfamily member 12A [Source:HGNC Symbol;Acc:HGNC:18152]	-2.16973	0.00398366	-2.12845	0.00966278
4	ENSG00000137463	MGARP	mitochondria localized glutamic acid rich protein [Source:HGNC Symbol;Acc:HGNC:29969]	-2.17019	0.0146413	-2.34011	0.0010167
2	ENSG00000091409	ITGA6	integrin subunit alpha 6 [Source:HGNC Symbol;Acc:HGNC:6142]	-2.17756	0.000112872	-3.11565	4.87211e-10
X	ENSG00000179222	MAGED1	MAGE family member D1 [Source:HGNC Symbol;Acc:HGNC:6813]	-2.18117	1.24315e-08	-2.45877	2.44549e-07
17	ENSG00000184557	SOCS3	suppressor of cytokine signaling 3 [Source:HGNC Symbol;Acc:HGNC:19391]	-2.18849	0.0123065	-2.77587	0.00111356
9	ENSG00000122707	RECK	reversion inducing cysteine rich protein with kazal motifs [Source:HGNC Symbol;Acc:HGNC:11345]	-2.20319	0.00011914	-2.23959	0.00134642
2	ENSG00000118997	DNAH7	dynein axonemal heavy chain 7 [Source:HGNC Symbol;Acc:HGNC:18661]	-2.23008	0.0303649	-2.84704	0.000155675
5	ENSG00000196923	PDLIM7	PDZ and LIM domain 7 [Source:HGNC Symbol;Acc:HGNC:22958]	-2.24498	0.0021728	-2.40147	0.00441256
2	ENSG00000168497	SDPR	caveolae associated protein 2 [Source:HGNC Symbol;Acc:HGNC:10690]	-2.26823	1.57254e-05	-2.56181	5.90564e-05
X	ENSG00000003096	KLHL13	kelch like family member 13 [Source:HGNC Symbol;Acc:HGNC:22931]	-2.26933	0.0100941	-2.46505	0.0068324
7	ENSG00000075624	ACTB	actin beta [Source:HGNC Symbol;Acc:HGNC:132]	-2.27196	2.79559e-08	-2.03417	0.000118363
1	ENSG00000162645	GBP2	guanylate binding protein 2 [Source:HGNC Symbol;Acc:HGNC:4183]	-2.27772	0.00223655	-2.19563	0.00189542
2	ENSG00000168918	INPP5D	inositol polyphosphate-5-phosphatase D [Source:HGNC Symbol;Acc:HGNC:6079]	-2.2834	0.0161128	-2.14419	0.0345598
4	ENSG00000080493	SLC4A4	solute carrier family 4 member 4 [Source:HGNC Symbol;Acc:HGNC:11030]	-2.28829	6.74834e-15	-1.7935	3.30621e-06
9	ENSG00000095383	TBC1D2	TBC1 domain family member 2 [Source:HGNC Symbol;Acc:HGNC:18026]	-2.30743	0.00875908	-1.97214	0.0459776
8	ENSG00000177570	SAMD12	sterile alpha motif domain containing 12 [Source:HGNC Symbol;Acc:HGNC:31750]	-2.31949	0.00753781	-2.35907	0.000539945
11	ENSG00000133805	AMPD3	adenosine monophosphate deaminase 3 [Source:HGNC Symbol;Acc:HGNC:470]	-2.33686	0.0163072	-2.09946	0.0324794
14	ENSG00000126785	RHOJ	ras homolog family member J [Source:HGNC Symbol;Acc:HGNC:688]	-2.34203	0.0210133	-2.83036	0.00267948
11	ENSG00000172935	MRGPRF	MAS related GPR family member F [Source:HGNC Symbol;Acc:HGNC:24828]	-2.34568	0.00147284	-1.8884	0.0159924
5	ENSG00000145632	PLK2	polo like kinase 2 [Source:HGNC Symbol;Acc:HGNC:19699]	-2.34714	0.0284935	-2.29686	0.0149871
8	ENSG00000254343	RP11-760H22.2		-2.36134	0.0437906	-2.58665	0.0302056
12	ENSG00000175183	CSRP2	cysteine and glycine rich protein 2 [Source:HGNC Symbol;Acc:HGNC:2470]	-2.36403	0.00354971	-1.88146	0.0259804
7	ENSG00000189320	FAM180A	family with sequence similarity 180 member A [Source:HGNC Symbol;Acc:HGNC:33773]	-2.36536	1.18736e-06	-2.32652	5.25151e-07
5	ENSG00000086570	FAT2	FAT atypical cadherin 2 [Source:HGNC Symbol;Acc:HGNC:3596]	-2.37447	0.00414702	-2.57671	0.00243415
3	ENSG00000168386	FILIP1L	filamin A interacting protein 1 like [Source:HGNC Symbol;Acc:HGNC:24589]	-2.38347	5.90045e-05	-2.49732	2.82585e-05
9	ENSG00000106823	ECM2	extracellular matrix protein 2 [Source:HGNC Symbol;Acc:HGNC:3154]	-2.40003	0.00147199	-1.76824	0.0482412
16	ENSG00000196155	PLEKHG4	pleckstrin homology and RhoGEF domain containing G4 [Source:HGNC Symbol;Acc:HGNC:24501]	-2.40573	0.00227146	-2.75516	0.00155633
3	ENSG00000248710	RP11-432B6.3		-2.41378	0.00559095	-2.15656	0.00190932
14	ENSG00000139926	FRMD6	FERM domain containing 6 [Source:HGNC Symbol;Acc:HGNC:19839]	-2.41402	6.14096e-11	-2.08663	1.22678e-07
8	ENSG00000168453	HR	HR, lysine demethylase and nuclear receptor corepressor [Source:HGNC Symbol;Acc:HGNC:5172]	-2.41539	0.00679651	-2.17803	0.021296
1	ENSG00000160789	LMNA	lamin A/C [Source:HGNC Symbol;Acc:HGNC:6636]	-2.42915	1.70847e-05	-2.38176	0.000625234
1	ENSG00000197747	S100A10	S100 calcium binding protein A10 [Source:HGNC Symbol;Acc:HGNC:10487]	-2.4296	1.54691e-09	-1.83485	0.00041731
18	ENSG00000184828	ZBTB7C	zinc finger and BTB domain containing 7C [Source:HGNC Symbol;Acc:HGNC:31700]	-2.43308	0.00280534	-2.68115	0.00041731
2	ENSG00000132321	IQCA1	IQ motif containing with AAA domain 1 [Source:HGNC Symbol;Acc:HGNC:26195]	-2.43625	0.000376158	-2.59354	0.00287544
11	ENSG00000137727	ARHGAP20	Rho GTPase activating protein 20 [Source:HGNC Symbol;Acc:HGNC:18357]	-2.45161	0.000202383	-2.05762	0.0114748
5	ENSG00000113361	CDH6	cadherin 6 [Source:HGNC Symbol;Acc:HGNC:1765]	-2.45275	7.58577e-11	-2.88588	6.55963e-11
9	ENSG00000169583	CLIC3	chloride intracellular channel 3 [Source:HGNC Symbol;Acc:HGNC:2064]	-2.45301	0.0370776	-2.93456	0.00984377
15	ENSG00000172379	ARNT2	aryl hydrocarbon receptor nuclear translocator 2 [Source:HGNC Symbol;Acc:HGNC:16876]	-2.45305	0.00452689	-2.87249	0.00232143
1	ENSG00000117632	STMN1	stathmin 1 [Source:HGNC Symbol;Acc:HGNC:6510]	-2.46129	0.00256105	-1.73139	0.0415222
6	ENSG00000168477	TNXB	tenascin XB [Source:HGNC Symbol;Acc:HGNC:11976]	-2.46804	1.77243e-06	-2.52027	1.8198e-06
18	ENSG00000081923	ATP8B1	ATPase phospholipid transporting 8B1 [Source:HGNC Symbol;Acc:HGNC:3706]	-2.47303	0.00864948	-2.36525	0.0188885
17	ENSG00000141574	SECTM1	secreted and transmembrane 1 [Source:HGNC Symbol;Acc:HGNC:10707]	-2.48444	0.0243122	-2.4874	0.0384209
2	ENSG00000168542	COL3A1	collagen type III alpha 1 chain [Source:HGNC Symbol;Acc:HGNC:2201]	-2.49015	1.12805e-05	-2.43806	8.84811e-07
12	ENSG00000136040	PLXNC1	plexin C1 [Source:HGNC Symbol;Acc:HGNC:9106]	-2.49143	0.00269642	-2.80757	0.00050066
11	ENSG00000154096	THY1	Thy-1 cell surface antigen [Source:HGNC Symbol;Acc:HGNC:11801]	-2.50268	0.00112861	-1.69086	0.00615216
1	ENSG00000117228	GBP1	guanylate binding protein 1 [Source:HGNC Symbol;Acc:HGNC:4182]	-2.50635	6.22997e-06	-2.47961	1.48627e-06
2	ENSG00000169031	COL4A3	collagen type IV alpha 3 chain [Source:HGNC Symbol;Acc:HGNC:2204]	-2.51168	0.0405312	-3.9392	6.07878e-05
20	ENSG00000064205	WISP2	WNT1 inducible signaling pathway protein 2 [Source:HGNC Symbol;Acc:HGNC:12770]	-2.52971	2.53968e-05	-3.09428	0.000110988
12	ENSG00000123416	TUBA1B	tubulin alpha 1b [Source:HGNC Symbol;Acc:HGNC:18809]	-2.53066	6.10321e-07	-2.75518	6.53756e-08
19	ENSG00000125726	CD70	CD70 molecule [Source:HGNC Symbol;Acc:HGNC:11937]	-2.53502	0.00229934	-2.07485	0.0120251
7	ENSG00000105855	ITGB8	integrin subunit beta 8 [Source:HGNC Symbol;Acc:HGNC:6163]	-2.56833	6.33656e-07	-2.89059	2.5676e-09
18	ENSG00000154864	PIEZO2	piezo type mechanosensitive ion channel component 2 [Source:HGNC Symbol;Acc:HGNC:26270]	-2.585	3.67043e-06	-2.86478	3.42128e-07
12	ENSG00000050405	LIMA1	LIM domain and actin binding 1 [Source:HGNC Symbol;Acc:HGNC:24636]	-2.60889	3.37663e-15	-2.52328	2.36176e-09
2	ENSG00000135919	SERPINE2	serpin family E member 2 [Source:HGNC Symbol;Acc:HGNC:8951]	-2.6194	0.00284822	-3.56201	1.48977e-06
20	ENSG00000198959	TGM2	transglutaminase 2 [Source:HGNC Symbol;Acc:HGNC:11778]	-2.62719	0.000631579	-1.93474	0.0273307
16	ENSG00000258947	TUBB3	tubulin beta 3 class III [Source:HGNC Symbol;Acc:HGNC:20772]	-2.66243	0.0013435	-2.06643	0.0248526
2	ENSG00000135914	HTR2B	5-hydroxytryptamine receptor 2B [Source:HGNC Symbol;Acc:HGNC:5294]	-2.66666	9.49155e-05	-3.45551	0.00041731
3	ENSG00000118849	RARRES1	retinoic acid receptor responder 1 [Source:HGNC Symbol;Acc:HGNC:9867]	-2.66883	0.0210133	-3.80115	3.01938e-05
12	ENSG00000123358	NR4A1	nuclear receptor subfamily 4 group A member 1 [Source:HGNC Symbol;Acc:HGNC:7980]	-2.67591	8.62492e-05	-2.35076	0.0021331
X	ENSG00000101825	MXRA5	matrix remodeling associated 5 [Source:HGNC Symbol;Acc:HGNC:7539]	-2.68805	0.0018356	-3.14346	8.50871e-06
X	ENSG00000205542	TMSB4X	thymosin beta 4, X-linked [Source:HGNC Symbol;Acc:HGNC:11881]	-2.69132	3.75401e-22	-2.44578	6.90239e-07
12	ENSG00000111331	OAS3	2'-5'-oligoadenylate synthetase 3 [Source:HGNC Symbol;Acc:HGNC:8088]	-2.69243	0.00917368	-2.61216	0.0068438
7	ENSG00000106484	MEST	mesoderm specific transcript [Source:HGNC Symbol;Acc:HGNC:7028]	-2.69355	4.31637e-05	-3.34066	3.16076e-07
19	ENSG00000231924	PSG1	pregnancy specific beta-1-glycoprotein 1 [Source:HGNC Symbol;Acc:HGNC:9514]	-2.71054	2.87701e-07	-3.61909	2.0698e-06
7	ENSG00000153993	SEMA3D	semaphorin 3D [Source:HGNC Symbol;Acc:HGNC:10726]	-2.7129	7.05276e-05	-3.92255	1.54748e-07
2	ENSG00000136542	GALNT5	polypeptide N-acetylgalactosaminyltransferase 5 [Source:HGNC Symbol;Acc:HGNC:4127]	-2.71658	4.24499e-11	-2.15697	4.51195e-05
1	ENSG00000171385	KCND3	potassium voltage-gated channel subfamily D member 3 [Source:HGNC Symbol;Acc:HGNC:6239]	-2.72134	0.000569954	-2.49158	0.0134484
19	ENSG00000167601	AXL	AXL receptor tyrosine kinase [Source:HGNC Symbol;Acc:HGNC:905]	-2.73089	9.17884e-08	-2.76913	1.60917e-05
16	ENSG00000099377	HSD3B7	hydroxy-delta-5-steroid dehydrogenase, 3 beta- and steroid delta-isomerase 7 [Source:HGNC Symbol;Acc:HGNC:18324]	-2.76213	0.000829474	-2.88805	0.000795484
18	ENSG00000167306	MYO5B	myosin VB [Source:HGNC Symbol;Acc:HGNC:7603]	-2.78273	0.0125336	-2.64513	0.022353
14	ENSG00000205978	NYNRIN	NYN domain and retroviral integrase containing [Source:HGNC Symbol;Acc:HGNC:20165]	-2.80559	5.22937e-11	-2.50906	9.2865e-09
10	ENSG00000120549	KIAA1217	KIAA1217 [Source:HGNC Symbol;Acc:HGNC:25428]	-2.80575	1.11553e-06	-2.45633	9.1399e-06
15	ENSG00000171877	FRMD5	FERM domain containing 5 [Source:HGNC Symbol;Acc:HGNC:28214]	-2.8074	0.00141055	-3.32417	0.00045968
10	ENSG00000122877	EGR2	early growth response 2 [Source:HGNC Symbol;Acc:HGNC:3239]	-2.80896	0.0333804	-2.81368	0.0463621
3	ENSG00000091972	CD200	CD200 molecule [Source:HGNC Symbol;Acc:HGNC:7203]	-2.81912	0.000628005	-3.02298	0.000221082
11	ENSG00000150687	PRSS23	protease, serine 23 [Source:HGNC Symbol;Acc:HGNC:14370]	-2.82559	3.10849e-17	-2.8948	1.75259e-09
20	ENSG00000124249	KCNK15	potassium two pore domain channel subfamily K member 15 [Source:HGNC Symbol;Acc:HGNC:13814]	-2.85544	0.00556135	-3.93941	1.72924e-05
9	ENSG00000148344	PTGES	prostaglandin E synthase [Source:HGNC Symbol;Acc:HGNC:9599]	-2.86235	1.95252e-05	-2.77213	0.000157006
20	ENSG00000124212	PTGIS	prostaglandin I2 synthase [Source:HGNC Symbol;Acc:HGNC:9603]	-2.87138	5.8952e-08	-3.50423	2.19874e-06
2	ENSG00000136531	SCN2A	sodium voltage-gated channel alpha subunit 2 [Source:HGNC Symbol;Acc:HGNC:10588]	-2.90656	0.00659859	-3.32381	0.002303
17	ENSG00000168961	LGALS9	galectin 9 [Source:HGNC Symbol;Acc:HGNC:6570]	-2.94961	0.0017355	-3.95472	2.48563e-06
17	ENSG00000108691	CCL2	C-C motif chemokine ligand 2 [Source:HGNC Symbol;Acc:HGNC:10618]	-2.99957	8.31496e-06	-3.16348	0.0248526
2	ENSG00000260977	RP11-333I13.1		-3.00513	0.0183931	-3.33216	0.0260889
6	ENSG00000272325	NUDT3	nudix hydrolase 3 [Source:HGNC Symbol;Acc:HGNC:8050]	-3.0116	3.04415e-07	-2.43198	0.00351499
6	ENSG00000152661	GJA1	gap junction protein alpha 1 [Source:HGNC Symbol;Acc:HGNC:4274]	-3.02208	3.91814e-09	-3.41375	1.0286e-08
11	ENSG00000149591	TAGLN	transgelin [Source:HGNC Symbol;Acc:HGNC:11553]	-3.06452	0.00179395	-2.3728	0.00341806
11	ENSG00000110723	EXPH5	exophilin 5 [Source:HGNC Symbol;Acc:HGNC:30578]	-3.07253	5.04685e-11	-3.56132	3.76406e-11
8	ENSG00000104213	PDGFRL	platelet derived growth factor receptor like [Source:HGNC Symbol;Acc:HGNC:8805]	-3.09031	0.00191556	-3.24531	0.000302794
3	ENSG00000077092	RARB	retinoic acid receptor beta [Source:HGNC Symbol;Acc:HGNC:9865]	-3.11295	0.00506778	-3.2684	0.00316805
X	ENSG00000204131	NHSL2	NHS like 2 [Source:HGNC Symbol;Acc:HGNC:33737]	-3.11642	9.36898e-08	-2.89333	2.20978e-05
1	ENSG00000143850	PLEKHA6	pleckstrin homology domain containing A6 [Source:HGNC Symbol;Acc:HGNC:17053]	-3.14121	4.7218e-06	-2.71412	6.76787e-05
8	ENSG00000165084	C8orf34	chromosome 8 open reading frame 34 [Source:HGNC Symbol;Acc:HGNC:30905]	-3.14403	0.0115349	-2.88382	0.0196155
13	ENSG00000182957	SPATA13	spermatogenesis associated 13 [Source:HGNC Symbol;Acc:HGNC:23222]	-3.15491	4.03561e-09	-2.68373	5.58364e-06
17	ENSG00000108821	COL1A1	collagen type I alpha 1 chain [Source:HGNC Symbol;Acc:HGNC:2197]	-3.15881	3.95273e-07	-3.6999	6.58843e-10
1	ENSG00000099260	PALMD	palmdelphin [Source:HGNC Symbol;Acc:HGNC:15846]	-3.18844	0.00859285	-2.45561	0.0368872
11	ENSG00000183801	OLFML1	olfactomedin like 1 [Source:HGNC Symbol;Acc:HGNC:24473]	-3.20034	4.25705e-14	-2.78049	1.91316e-10
10	ENSG00000182010	RTKN2	rhotekin 2 [Source:HGNC Symbol;Acc:HGNC:19364]	-3.21106	0.00482392	-3.53672	0.00504275
19	ENSG00000130176	CNN1	calponin 1 [Source:HGNC Symbol;Acc:HGNC:2155]	-3.21268	0.000874408	-3.02251	0.00212594
10	ENSG00000122861	PLAU	plasminogen activator, urokinase [Source:HGNC Symbol;Acc:HGNC:9052]	-3.26058	6.6592e-20	-3.67632	2.33193e-17
1	ENSG00000196154	S100A4	S100 calcium binding protein A4 [Source:HGNC Symbol;Acc:HGNC:10494]	-3.27187	1.48782e-09	-2.42113	9.7747e-06
10	ENSG00000107562	CXCL12	C-X-C motif chemokine ligand 12 [Source:HGNC Symbol;Acc:HGNC:10672]	-3.30949	8.40566e-05	-2.87721	0.000135283
10	ENSG00000150594	ADRA2A	adrenoceptor alpha 2A [Source:HGNC Symbol;Acc:HGNC:281]	-3.35024	0.000635491	-3.58983	0.00115614
8	ENSG00000136999	NOV	nephroblastoma overexpressed [Source:HGNC Symbol;Acc:HGNC:7885]	-3.35181	4.52751e-07	-4.45141	9.09929e-10
10	ENSG00000148541	FAM13C	family with sequence similarity 13 member C [Source:HGNC Symbol;Acc:HGNC:19371]	-3.39951	0.00733336	-2.82122	0.0357538
22	ENSG00000128342	LIF	LIF, interleukin 6 family cytokine [Source:HGNC Symbol;Acc:HGNC:6596]	-3.4343	0.00492517	-2.85059	0.0173193
2	ENSG00000144063	MALL	mal, T-cell differentiation protein like [Source:HGNC Symbol;Acc:HGNC:6818]	-3.45373	0.00111205	-3.15759	0.0015877
1	ENSG00000117724	CENPF	centromere protein F [Source:HGNC Symbol;Acc:HGNC:1857]	-3.50703	0.00200759	-3.50569	0.00202403
12	ENSG00000122966	CIT	citron rho-interacting serine/threonine kinase [Source:HGNC Symbol;Acc:HGNC:1985]	-3.51836	9.07845e-05	-3.37962	0.000111545
1	ENSG00000163431	LMOD1	leiomodin 1 [Source:HGNC Symbol;Acc:HGNC:6647]	-3.52304	1.04392e-06	-2.36821	0.00340751
1	ENSG00000143502	SUSD4	sushi domain containing 4 [Source:HGNC Symbol;Acc:HGNC:25470]	-3.53738	0.00229635	-2.59775	0.00652867
6	ENSG00000078269	SYNJ2	synaptojanin 2 [Source:HGNC Symbol;Acc:HGNC:11504]	-3.54068	9.50919e-05	-3.02663	0.000377926
12	ENSG00000167552	TUBA1A	tubulin alpha 1a [Source:HGNC Symbol;Acc:HGNC:20766]	-3.54984	8.52775e-13	-3.88408	1.40983e-07
17	ENSG00000131747	TOP2A	topoisomerase (DNA) II alpha [Source:HGNC Symbol;Acc:HGNC:11989]	-3.56642	0.000144988	-3.75052	6.23131e-05
11	ENSG00000130592	LSP1	lymphocyte-specific protein 1 [Source:HGNC Symbol;Acc:HGNC:6707]	-3.58912	0.000880977	-2.40005	0.0198853
20	ENSG00000178726	THBD	thrombomodulin [Source:HGNC Symbol;Acc:HGNC:11784]	-3.61642	1.37924e-06	-4.13465	1.59267e-06
18	ENSG00000158270	COLEC12	collectin subfamily member 12 [Source:HGNC Symbol;Acc:HGNC:16016]	-3.77241	1.62397e-05	-2.88931	0.0010167
17	ENSG00000213424	KRT222	keratin 222 [Source:HGNC Symbol;Acc:HGNC:28695]	-3.82603	8.54442e-05	-3.8264	0.000100645
4	ENSG00000157404	KIT	KIT proto-oncogene receptor tyrosine kinase [Source:HGNC Symbol;Acc:HGNC:6342]	-3.88041	0.00969936	-5.36399	0.00515675
20	ENSG00000101265	RASSF2	Ras association domain family member 2 [Source:HGNC Symbol;Acc:HGNC:9883]	-3.88855	4.11012e-18	-3.71742	1.69505e-05
1	ENSG00000117152	RGS4	regulator of G protein signaling 4 [Source:HGNC Symbol;Acc:HGNC:10000]	-3.94751	3.92285e-08	-2.69246	8.85333e-05
20	ENSG00000088325	TPX2	TPX2, microtubule nucleation factor [Source:HGNC Symbol;Acc:HGNC:1249]	-3.97754	0.00855442	-3.65873	0.0130591
1	ENSG00000162654	GBP4	guanylate binding protein 4 [Source:HGNC Symbol;Acc:HGNC:20480]	-4.04242	3.59145e-06	-3.80284	4.75506e-05
4	ENSG00000145358	DDIT4L	DNA damage inducible transcript 4 like [Source:HGNC Symbol;Acc:HGNC:30555]	-4.12922	0.0422572	-5.98982	0.00476354
11	ENSG00000137507	LRRC32	leucine rich repeat containing 32 [Source:HGNC Symbol;Acc:HGNC:4161]	-4.19045	3.22939e-31	-3.51359	1.30469e-14
16	ENSG00000118898	PPL	periplakin [Source:HGNC Symbol;Acc:HGNC:9273]	-4.19565	6.05113e-12	-3.26122	4.20107e-08
2	ENSG00000178568	ERBB4	erb-b2 receptor tyrosine kinase 4 [Source:HGNC Symbol;Acc:HGNC:3432]	-4.20031	0.0178698	-4.21181	0.0182384
X	ENSG00000125355	TMEM255A	transmembrane protein 255A [Source:HGNC Symbol;Acc:HGNC:26086]	-4.22117	0.000496221	-3.98304	0.00247218
8	ENSG00000029534	ANK1	ankyrin 1 [Source:HGNC Symbol;Acc:HGNC:492]	-4.28831	0.00117597	-3.29327	0.00453978
7	ENSG00000011426	ANLN	anillin actin binding protein [Source:HGNC Symbol;Acc:HGNC:14082]	-4.33397	0.00247182	-4.91967	0.00111356
5	ENSG00000145861	C1QTNF2	C1q and TNF related 2 [Source:HGNC Symbol;Acc:HGNC:14325]	-4.36484	0.00532488	-3.78281	0.0092639
19	ENSG00000170848	PSG6	pregnancy specific beta-1-glycoprotein 6 [Source:HGNC Symbol;Acc:HGNC:9523]	-4.39897	0.0308557	-4.40103	0.0419705
8	ENSG00000104368	PLAT	plasminogen activator, tissue type [Source:HGNC Symbol;Acc:HGNC:9051]	-4.46671	6.28673e-05	-4.55396	2.75686e-07
6	ENSG00000184357	HIST1H1B	histone cluster 1 H1 family member b [Source:HGNC Symbol;Acc:HGNC:4719]	-4.5478	0.000348315	-4.96376	0.000111987
4	ENSG00000002587	HS3ST1	heparan sulfate-glucosamine 3-sulfotransferase 1 [Source:HGNC Symbol;Acc:HGNC:5194]	-4.58437	0.000739374	-4.58489	0.000475153
5	ENSG00000250378	RP11-119J18.1		-4.62017	0.0118769	-4.61763	0.0112225
7	ENSG00000127954	STEAP4	STEAP4 metalloreductase [Source:HGNC Symbol;Acc:HGNC:21923]	-4.64787	0.0142892	-4.24205	0.0212769
8	ENSG00000164761	TNFRSF11B	TNF receptor superfamily member 11b [Source:HGNC Symbol;Acc:HGNC:11909]	-4.65534	1.70258e-17	-3.97205	1.94946e-07
1	ENSG00000143320	CRABP2	cellular retinoic acid binding protein 2 [Source:HGNC Symbol;Acc:HGNC:2339]	-4.72755	3.75626e-06	-3.03705	0.00464469
6	ENSG00000137331	IER3	immediate early response 3 [Source:HGNC Symbol;Acc:HGNC:5392]	-4.74358	0.00920476	-5.64241	0.00448695
1	ENSG00000066279	ASPM	abnormal spindle microtubule assembly [Source:HGNC Symbol;Acc:HGNC:19048]	-4.82799	0.00396426	-4.24381	0.0044673
7	ENSG00000128510	CPA4	carboxypeptidase A4 [Source:HGNC Symbol;Acc:HGNC:15740]	-4.9834	0.015085	-5.94827	0.00310528
14	ENSG00000100628	ASB2	ankyrin repeat and SOCS box containing 2 [Source:HGNC Symbol;Acc:HGNC:16012]	-5.20866	0.00170814	-5.21275	0.00183618
1	ENSG00000183856	IQGAP3	IQ motif containing GTPase activating protein 3 [Source:HGNC Symbol;Acc:HGNC:20669]	-5.42781	0.0154878	-5.42876	0.0173193
1	ENSG00000162692	VCAM1	vascular cell adhesion molecule 1 [Source:HGNC Symbol;Acc:HGNC:12663]	-5.45619	1.53473e-05	-5.19405	5.32882e-06
6	ENSG00000182611	HIST1H2AJ	NA	-5.54976	0.0269395	-5.55009	0.0265308
6	ENSG00000112782	CLIC5	chloride intracellular channel 5 [Source:HGNC Symbol;Acc:HGNC:13517]	-5.56931	1.02345e-07	-6.00369	2.36176e-09
13	ENSG00000165474	GJB2	gap junction protein beta 2 [Source:HGNC Symbol;Acc:HGNC:4284]	-5.58378	4.75737e-15	-4.20959	1.07647e-05
8	ENSG00000261026	CTD-3247F14.2		-5.65458	0.00269642	-5.65724	0.00363797
5	ENSG00000164283	ESM1	endothelial cell specific molecule 1 [Source:HGNC Symbol;Acc:HGNC:3466]	-5.65882	0.00792315	-4.69857	0.0363733
1	ENSG00000010932	FMO1	flavin containing monooxygenase 1 [Source:HGNC Symbol;Acc:HGNC:3769]	-5.66413	0.00916712	-4.77114	0.0193144
7	ENSG00000105989	WNT2	Wnt family member 2 [Source:HGNC Symbol;Acc:HGNC:12780]	-5.76925	1.59852e-12	-6.61827	2.36603e-14
6	ENSG00000124693	HIST1H3B	NA	-5.80343	0.000117043	-5.80057	0.000141769
2	ENSG00000171848	RRM2	ribonucleotide reductase regulatory subunit M2 [Source:HGNC Symbol;Acc:HGNC:10452]	-5.81294	0.015085	-4.85146	0.0477714
6	ENSG00000196747	HIST1H2AI	histone cluster 1 H2A family member i [Source:HGNC Symbol;Acc:HGNC:4725]	-5.99301	0.00679651	-5.99352	0.00652501
14	ENSG00000100867	DHRS2	dehydrogenase/reductase 2 [Source:HGNC Symbol;Acc:HGNC:18349]	-6.04813	0.00192117	-5.31101	0.0488599
6	ENSG00000256018	HIST1H3G	NA	-6.19131	0.00513438	-6.19171	0.00461571
2	ENSG00000226622	AC092155.4		-6.45148	0.000763513	-3.59741	0.0198167
3	ENSG00000129048	ACKR4	atypical chemokine receptor 4 [Source:HGNC Symbol;Acc:HGNC:1611]	-6.52092	8.99004e-10	-4.99106	3.58422e-07
10	ENSG00000148773	MKI67	marker of proliferation Ki-67 [Source:HGNC Symbol;Acc:HGNC:7107]	-6.63356	0.00102571	-4.19483	0.0191542
5	ENSG00000146006	LRRTM2	leucine rich repeat transmembrane neuronal 2 [Source:HGNC Symbol;Acc:HGNC:19409]	-6.87005	4.13991e-06	-2.80917	7.53066e-05
